# Supplementary material for: Seasonal shedding patterns of diverse henipavirus-related paramyxoviruses in Egyptian rousette bats
Source: Sci Rep. 2021 Dec 20;11:24262. doi: 10.1038/s41598-021-03641-w (PMC8688450; doi:10.1038/s41598-021-03641-w)
Supplement: Supplementary file 2 — Dataset S1. [file 41598_2021_3641_MOESM2_ESM.xlsx]

## Sheet: Tzaneen Temp Max
Seasonal shedding patterns of diverse henipavirus-related paramyxoviruses in Egyptian rousette bats
Weather Data
LEGEND
Maximum temperature of the day (in °C)
---- indicates that data is not yet available or was not requested
*** indicates that data is missing or not yet available in the current month
= indicates that the average for the month is unreliable due to missing daily values
Daily Maximum Temperature (C) Data for station [0679194 5] - TZANEEN-WESTFALIA ESTATE -23.7360 30.1120 840 m 2016 08:00 (Extracted 2021/05/03 14:40)
Day	JAN	FEB	MAR	APR	MAY	JUN	JUL	AUG	SEP	OCT	NOV	DEC
1	35	31.4	32.4	31.8	16.4	25.7	27.5	23.6	26	25.3	26.5	37.1
2	30.2	34.3	33.6	33.9	25.6	24.6	23.5	22.2	26.3	22.8	21.5	26
3	32.1	36.8	31.1	25.2	27.9	24.6	16.6	26.9	29.1	23.3	28.1	27.8
4	33.6	31.8	32.2	24	23.2	26.6	19.3	21.3	28.6	22.9	35.6	36.7
5	34	24.7	30.8	31.1	23.9	21.6	21.1	23.1	32	27	35.5	25.3
6	37.3	31	34.2	20.4	28	17.6	25	27.1	33.2	36.5	36.1	24.9
7	39.9	33.7	35.4	20.1	23.5	24.4	19.2	27.5	33.1	37	24.6	34
8	29.9	29.4	36.6	17.3	20.4	23.8	23.1	30.7	31.6	27.8	33.8	33.5
9	25.4	31.5	25	23.2	19.9	24.5	23.2	22.2	37.4	26.1	30.9	37.8
10	27.2	32.6	24.7	26	23.1	27.2	19.9	25.4	25.5	26.4	33.3	27.9
11	29.5	33.1	23.7	28.3	26.1	28.8	19.4	24.9	25.2	35.9	25.3	23
12	31.6	33.6	24.6	30.1	27.7	16.5	22	27	27.5	32.9	32.6	22.7
13	31.5	33.9	31.2	27.7	27.7	12.5	20	27.6	30.2	22.3	27.6	27.1
14	35.5	32.4	26	25.9	25.7	22.2	21.7	30	23.1	19.2	19.9	21.3
15	26.5	35	28.8	26.8	19.4	27.5	23.3	24.5	30.8	32.8	18.1	26.7
16	23.1	34.9	28.9	29.7	22.4	29.9	24.8	23.7	36.4	39.4	26.1	31.1
17	25.3	29.4	29.5	31.9	24.9	18.7	18.4	22.6	26.8	21.7	34.4	26.8
18	24.3	31.6	27.2	29.1	23.1	23.6	21.6	23.2	14.9	17	22.5	29.1
19	29.5	37.5	26.7	29.5	23.4	30.8	24.2	27.6	17.8	23.8	18.5	31.1
20	28	40.2	***	32.2	19.6	29.7	26	31.3	27.1	29	26.8	31.9
21	31.3	26	***	34	20.4	23.1	28.6	31.4	31.8	28	27.2	33.7
22	29.2	24.1	***	31.8	23.8	19.6	30.9	32.8	36	36.5	34.8	38.3
23	29.5	22.3	***	33.6	23.9	20.6	29.5	20.2	26.6	37.3	29.2	34
24	34.4	32.9	***	21.4	26.5	19	17	26	27.9	35.4	32.6	35.9
25	31.1	31.5	27	30.5	24.8	22	15.3	27.3	24.9	32.1	25.7	20.1
26	27.7	27.4	28.1	24.3	20.8	23.2	15.9	30.8	23.3	25.5	22.2	20.9
27	31.8	22.9	31.7	25.5	21.6	25.7	25.9	25.5	34.3	33.9	25.6	28.9
28	32.7	22.2	34.2	30.8	23.3	25.8	25.6	28.9	34.4	36.8	31.8	32.4
29	28.6	25.3	28.6	32.4	23.3	22.7	27.4	30.3	19	38.3	34.3	21.2
30	30.8	***	32.6	32.1	22.7	24.2	24.1	30.7	30.1	37	36.1	22.4
31	32.5	***	33	***	24.1	***	18.7	27.6	***	38.1	***	28
-----------------------------------------------------------------------------------------------------------------------
Avg	30.6	30.8	29.9=	28	23.5	23.6	22.5	26.6	28.4	29.9	28.6	29
Daily Maximum Temperature (C) Data for station [0679194 5] - TZANEEN-WESTFALIA ESTATE -23.7360 30.1120 840 m 2017 08:00 (Extracted 2021/05/03 14:40)
Day	JAN	FEB	MAR	APR	MAY	JUN	JUL	AUG	SEP	OCT	NOV	DEC
1	31.8	29.6	29	31.3	22.2	26.2	25.8	18.1	26.8	24.9	26.8	33.6
2	29.8	31.5	27.9	27.2	23.7	26.2	21.6	23.3	23.2	26.9	29.3	34.4
3	32.8	28.7	30.9	31.1	25.2	25.1	24.7	25.8	23.4	28	28.4	35.1
4	22.6	28.4	30.9	28.6	26.6	26.7	21.4	21.9	23	31.7	28	32.3
5	25.3	31.3	31.3	30.8	28.2	20.6	23.8	26.3	28.2	30.6	28.7	24.1
6	32.3	25.2	24.6	30	30.6	21.7	23.4	24.5	31.7	19.7	35.1	24.4
7	29.7	29.2	28	25.2	30.1	24.8	21.2	22.5	32.2	20.4	32	17.6
8	19.7	30.8	27.7	26.5	21.2	28	23.9	21.2	32.7	30.9	20.1	25.4
9	23.5	30	27.3	27.6	24.8	20.4	27.6	22.8	30.7	28.1	24.3	31.7
10	26	30.3	22.3	27.3	24.8	22.1	28	25.4	31	31.9	27	25.6
11	26.9	30	25.9	28.3	25.5	25.5	25.8	27.7	34.4	26.2	24.5	25.2
12	30.2	32.8	32.5	28.3	25.7	27.3	22.7	28.6	33.4	32.5	21.2	35.1
13	29.5	31.6	28.1	31.1	15.4	29.1	29.4	26.1	35.1	21	31.2	30.3
14	28.2	32.1	27.1	23.8	23.2	***	21.1	24.2	35.1	21.2	33.7	34.5
15	28.5	30.7	31.9	19.6	23.3	27.5	28.1	29.4	24.5	36.6	35.9	18.6
16	29.6	29.8	27.5	21.8	25.1	20.2	30.2	30.3	36.1	38.5	28.9	28.3
17	24	25.6	28.3	26.2	26.3	26	17.7	28.3	24.2	37.4	24.8	34.3
18	27.4	28.6	29	27.5	24	19.7	23.3	21.4	18.2	22.4	28.5	33.3
19	32.5	30.9	26.7	25.8	26.4	22.4	24.1	20.9	28	33.3	32.6	32.1
20	32.8	26.7	25.9	26.4	26.4	25.8	27.2	20.4	27.3	20.2	32.9	21.8
21	22.2	20.3	27.8	24.1	26.9	21.4	21.3	24.3	26.2	22.4	36.8	27.1
22	25.6	19.9	29.2	24.8	26.6	26.7	26.6	31.8	33.6	28.7	36	33.8
23	30	19.3	29.6	22	27.5	23.7	25.1	24.2	26.8	31.7	23.5	33.4
24	33.1	23	33	20	28.6	19.8	21.6	31	20.7	31.9	29	26.6
25	35	30.4	22.1	19.3	28	23.9	24.7	24	30.7	36.3	21.2	33.5
26	20.5	23.4	19.3	20.4	28.5	21.5	27.5	15.2	32	36.1	25.3	21.2
27	26.1	22.9	29.4	24.7	26	21.7	21.2	25	19.5	24.5	18.8	24.5
28	***	24.7	32.9	23.3	17.2	26.2	22.4	16.8	16.3	16.1	24.3	34.4
29	***	***	28.2	22.6	20.5	22.2	24.7	27.9	25.5	19	32.8	28
30	22.9	***	27.5	21.6	20.9	23.3	24.8	32.5	29.3	28.6	27.2	26.2
31	***	***	30.5	***	23.7	***	19.8	20.9	***	27.8	***	32.7
-----------------------------------------------------------------------------------------------------------------------
Avg	27.8=	27.8	28.1	25.6	24.9	24.0=	24.2	24.6	28	27.9	28.3	29
Daily Maximum Temperature (C) Data for station [0679194 5] - TZANEEN-WESTFALIA ESTATE -23.7360 30.1120 840 m 2018 08:00 (Extracted 2021/05/03 14:40)
Day	JAN	FEB	MAR	APR	MAY	JUN	JUL	AUG	SEP	OCT	NOV	DEC
1	38	27.7	28.7	23.4	25.6	31.2	26.6	31	30.6	30.5	25.7	32.5
2	22.9	33	26.6	24.9	26.6	26.2	28.3	23.6	31.4	36.3	18.1	37.4
3	27.2	28.6	27.2	28.1	29.4	28.2	19.7	21.8	35.1	28.2	20.4	31.7
4	27.6	26.9	29.9	27.9	25.3	22.4	19.5	26.1	32.1	19.3	28.7	32.1
5	32.1	29.4	30.5	30.2	26.5	20	20	30.1	34.1	26	36.2	37.1
6	34.5	32.3	31.5	30	28.8	21.3	17.3	21.5	32.7	30.5	22.8	33.1
7	33.1	28.5	32.5	32.1	27.6	25.4	20.6	34	32.1	26.8	17.8	35.1
8	37.6	30	34	29.4	25.5	27.5	19.7	19	26.7	25.5	23.1	36.9
9	25.8	28.6	27.8	23.7	30.7	27.1	16.4	13.8	25.9	26.1	28.5	26.2
10	18.5	31.3	24.6	30.1	28.4	28.4	23	23.5	23.9	30.2	26.2	22.7
11	23.3	31.4	31.9	20.3	28.5	22.9	22.7	24.9	29.6	33.8	31.4	24.6
12	27.3	29.5	30.9	18.8	30.2	20.8	22.1	25.3	33.2	34.9	27.5	33.2
13	29.8	29.8	28.3	25.8	25	15.5	24	32.7	36.1	20	28.7	33.8
14	30.2	29.1	32.6	28.9	19.9	23.2	27	33.1	34.1	20.9	27.9	30.2
15	31.9	30.9	34.9	25	20.2	28.9	15.4	29.1	38.3	35	31.6	34.7
16	29.7	31.2	31.7	23.4	23.2	28.9	15.3	30.4	28.4	30	33.2	33.8
17	31.1	29.4	22.4	22.3	23.4	20.1	18.2	34.8	38.1	20.6	35.7	34.2
18	31.1	29.8	26.3	27.7	23.5	28.2	19.7	18.6	39.6	19	31.3	36.4
19	31.3	31.8	32.6	32.1	18.7	30	18.2	23.4	39.4	31	29	37.8
20	32.7	29.2	28.6	20.7	21.9	19.8	18.6	31.5	19.9	20.8	34.4	29.5
21	29.5	22.6	31.5	22	26.9	24.8	22	33.8	27.7	20.5	35.7	27
22	26.1	20.9	21.2	27.6	30.5	26.5	22.3	27.4	31.4	21.5	28.6	32.2
23	29.1	27.4	19.2	29.4	24.9	23.5	21.9	30.4	28.9	22.6	22.7	31.3
24	31.5	29.6	30.4	30.9	29.2	27.5	22.8	18.1	31.9	26.1	27.8	34.7
25	30.4	29.9	33.4	28.7	30.8	25.7	26.2	27.1	33.3	30.2	34.4	33.8
26	28.4	20.2	23	30.3	26	22.5	24.8	34.3	36.3	32.1	36.1	38.1
27	33.8	25.2	25.2	31.5	24	24.1	25.2	20.7	30.4	31.7	36.9	40
28	32.9	29.4	28.1	30.1	26.1	26.8	25.8	24	34.5	31.1	38.8	32.9
29	26	***	30.2	25.9	27.1	24.1	26.9	22.7	26	27.4	18.2	21.5
30	29.7	***	31.7	26.1	24.8	29	29.8	26.8	25.2	36.6	22.5	31.6
31	33	***	29.1	***	26.5	***	25.1	28.9	***	29.7	***	33.4
-----------------------------------------------------------------------------------------------------------------------
Avg	29.9	28.7	28.9	26.9	26	25	22.1	26.5	31.6	27.6	28.7	32.6
Daily Maximum Temperature (C) Data for station [0679194 5] - TZANEEN-WESTFALIA ESTATE -23.7360 30.1120 840 m 2019 08:00 (Extracted 2021/05/03 14:40)
Day	JAN	FEB	MAR	APR	MAY	JUN	JUL	AUG	SEP	OCT	NOV	DEC
1	31.1	28.4	30.1	33	28.6	22.3	28	24.6	23.6	17	20.4	32.5
2	29.1	29.6	31.3	22.5	27.5	22.4	23.1	23.6	28.4	23.9	30.5	34.4
3	22.2	28.2	29	21.3	31.3	23.9	26	30.2	26.7	28	37.5	37.9
4	27.5	32.5	28.7	28.8	32.1	27.8	25	31	32.2	34.4	31.2	22.1
5	34.4	25.2	29.3	30.6	26.1	29.8	28.5	34.1	27.9	35.7	30	16.2
6	27.2	27.6	28	21.8	30.3	30.8	23.5	35.3	17.5	33.3	35.6	27.1
7	27.4	27.8	28.3	23.7	26.2	21.4	29.8	30.8	17.5	34.2	38.5	29.2
8	33.7	29	29.2	25	26.7	27	24.7	35	20	36.7	32.2	21.1
9	34.1	28.9	30.4	30.8	29.6	18.8	26.4	19.8	28.6	30.5	20.6	18.6
10	34.2	30.7	29.6	22.3	22.5	25.8	27.6	17.3	28.3	20.4	27.2	17.4
11	35.6	33.2	26.7	21.4	25.6	25.9	29.1	31.3	32.7	24.2	28.4	27.3
12	36.7	33.9	24.9	24.4	22.8	27.2	30.1	34.7	34.2	31.8	22.9	26.7
13	35.5	31.8	28.1	26.2	28.1	24.5	23.2	26.7	36.7	35.4	23.9	23.6
14	34.9	23.5	28.8	28.9	24.8	20	26.3	31.4	24.5	26.8	34.1	29
15	34.1	21.6	28.1	32.5	25.8	21.7	26	24	26.5	32.3	28.8	37.9
16	33.3	25.6	26.7	28.7	29.1	24.7	25.7	30.8	29.8	26.5	31.6	23
17	33.2	30.7	30	27.9	26.6	25	27.9	27.7	32.8	29.9	34.2	26.1
18	32.6	28.4	33.3	26.4	27.5	25.6	30.4	24.1	34.6	33.8	22.9	33.4
19	29.3	27.5	29.4	27.9	26.8	22.4	30	30.5	27.5	35.5	34	35.5
20	27.1	31.8	33.4	29.1	28.5	21.5	30	17.7	31.9	38.1	23.7	34.2
21	28.6	30.7	31.7	27.6	29.9	23.1	***	22.4	32.8	41.2	29.7	32.9
22	32.3	29.1	26.7	21.3	23.3	26.6	***	23.8	34.5	24.4	30.6	31.5
23	32.5	31.6	27.4	25.5	26.9	27.3	***	26.5	26.3	29.3	31.8	29.2
24	31.5	30.8	28.1	27	23.5	23.3	***	26.4	15.5	27.8	33.4	35.5
25	30.2	27.6	34.9	28.8	23.3	22.3	26.1	28.6	20.1	34.8	27.2	37.6
26	24.5	32.2	26.1	31.8	23.2	17.7	***	31.8	21	35.7	29.3	38.2
27	20.8	30.7	21.2	25.1	24.4	23.1	***	32.6	26.4	37.5	30.9	37.8
28	22	32.1	30.5	24.3	23.9	26.6	***	29.6	32.1	42	34	24.4
29	26.5	***	30.2	25.6	24.1	28.3	***	25.8	35	27.2	34.3	31.6
30	30.1	***	25.7	25.9	23.6	25.4	29.9	32.3	37	25	35.6	31.4
31	31.4	***	28.6	***	23.2	***	32	32.8	***	21	***	32.5
-----------------------------------------------------------------------------------------------------------------------
Avg	30.4	29.3	28.9	26.5	26.3	24.4	27.4=	28.2	28.1	30.8	30.2	29.5
Daily Maximum Temperature (C) Data for station [0679194 5] - TZANEEN-WESTFALIA ESTATE -23.7360 30.1120 840 m 2020 08:00 (Extracted 2021/05/03 14:40)
Day	JAN	FEB	MAR	APR	MAY	JUN	JUL	AUG	SEP	OCT	NOV	DEC
1	29.4	32.9	22.1	29.7	27	26.8	18.8	25.7	11.8	19.7	21.7	34.7
2	33.1	29.7	22.2	24.6	27.2	24.6	25.4	23	13.4	18.2	25.8	23.5
3	33.5	29.9	24	19.4	29.1	24.7	26	24.2	25.6	18.6	29.8	21.3
4	34.7	32.3	27	19.4	24.8	22.5	22.6	28.7	22.1	25.3	28.2	29.8
5	34.1	33.9	27.3	28.4	25.1	21.8	28.3	22.7	22.6	20.9	29.7	19.4
6	34.6	34.6	26.8	33.1	25.6	20.7	26.2	26.1	21.3	20.8	33.5	20
7	32.8	28.2	23	35.3	22.6	22	29.7	14.4	24.4	17.6	37.1	22.1
8	33.8	27.7	27.2	20.9	24	23.4	18.5	17.5	24.9	20.3	36.9	25.4
9	35.1	27.1	28.3	16.6	22	23.4	21.2	29.1	23.6	29.5	35.6	30
10	24.9	21.2	29.8	23.7	23.1	25.4	26.9	28.8	24.9	34.2	22.7	33.2
11	25.8	19.5	31.7	29	27.1	28.1	26.5	25.1	25	14.7	22.5	35.5
12	31.3	20	27.8	32.9	27.6	20.4	20.1	31.5	25	14	24.1	34.8
13	29.2	28.7	30.4	30.5	28.1	18.8	25	31.7	27.5	28.3	29.7	28.3
14	24.9	31.8	32.2	30.5	22.7	20.8	26.3	21.2	30.6	24.2	32.3	29.3
15	29.7	31	30.5	22.7	26.5	22.3	19	30.7	30.3	28.1	32.5	29.8
16	29.6	29	29.2	27.8	25	15.8	17.9	32.5	30	30	30.9	23.1
17	31.1	31.8	23.5	21.2	23.9	16.4	21.7	15.4	24.8	29.1	31.8	20.4
18	27.3	30.1	29	22.6	27.8	18.8	23.7	28.8	25.6	34.6	32.6	22.6
19	22.4	29.6	30.6	23.8	24.8	19.8	25.3	20.2	33.6	31.6	34.9	24.1
20	24.2	30.9	29.9	26	23.2	22.8	20.9	16.1	31.2	36.7	20.9	28.7
21	22.1	30.9	30.1	26.6	20.8	24.5	23.3	20.8	33.1	25.9	24.8	29.4
22	23.1	31.8	28.9	25.7	23.9	21.6	21.1	20.1	15.9	26.9	32.8	30.6
23	26.7	23.1	31.6	25	24.9	22.4	18.8	27	25.2	27	34.1	36.4
24	24.5	22.8	32.9	25.3	24.6	21.4	19.2	31	30.1	28.4	36.9	25.2
25	29.4	25.1	32.7	29.3	26.9	20.9	18.8	32.4	33.9	31.2	28.5	25.6
26	34.6	29.4	37.8	19.7	29.2	25	24.1	33.8	38.4	28.9	28.3	29.6
27	28.8	32	21.1	23.1	23.5	25.9	18.9	21.7	22.5	29.6	24.8	31.6
28	28.7	29.2	22.2	23.2	23.2	25.8	18	32.7	25.6	32.1	24.1	32.1
29	33.2	22.4	30.8	25.1	26.8	22.2	24	30	20.7	31.8	31	33.5
30	27.8	***	27.4	27.3	24.6	20.6	25.8	19	16.3	31.7	29.3	32.6
31	30.2	***	30.1	***	25.1	***	21.2	13.3	***	24.5	***	31.3
-----------------------------------------------------------------------------------------------------------------------
Avg	29.4	28.5	28.3	25.6	25.2	22.3	22.7	25	25.3	26.3	29.6	28.2
Daily Maximum Temperature (C) Data for station [0679194 5] - TZANEEN-WESTFALIA ESTATE -23.7360 30.1120 840 m 2021 08:00 (Extracted 2021/05/03 14:40)
Day	JAN	FEB	MAR	APR	MAY	JUN	JUL	AUG	SEP	OCT	NOV	DEC
1	30.1	30.2	22.3	30.8	18.5	---	---	---	---	---	---	---
2	20.3	20.2	25.3	28.6	***	---	---	---	---	---	---	---
3	23.4	27.4	28.3	24.7	***	---	---	---	---	---	---	---
4	29.8	30.6	30.2	24.5	***	---	---	---	---	---	---	---
5	33.8	31.1	30.8	23.5	***	---	---	---	---	---	---	---
6	34.8	26.9	28.6	23	***	---	---	---	---	---	---	---
7	20.5	27	31.8	25	***	---	---	---	---	---	---	---
8	29.1	28.8	31.7	29.6	***	---	---	---	---	---	---	---
9	28.5	29.6	34.1	28.5	***	---	---	---	---	---	---	---
10	29.8	28.3	34.4	27.5	***	---	---	---	---	---	---	---
11	28.2	29.2	33.7	29.5	***	---	---	---	---	---	---	---
12	29.2	28.2	24.5	29	***	---	---	---	---	---	---	---
13	30	29.2	26.5	29.7	***	---	---	---	---	---	---	---
14	30	29	26.7	32.3	***	---	---	---	---	---	---	---
15	29.5	30	28.4	28.7	***	---	---	---	---	---	---	---
16	33.7	23.8	30.1	24	***	---	---	---	---	---	---	---
17	23.5	27.3	28.7	21.2	***	---	---	---	---	---	---	---
18	26.6	32.4	30.4	23.7	***	---	---	---	---	---	---	---
19	27	32.6	29.6	25.9	***	---	---	---	---	---	---	---
20	26.3	34.1	26.5	24.4	***	---	---	---	---	---	---	---
21	26.5	30.8	28.5	25.5	***	---	---	---	---	---	---	---
22	30.5	23.9	19.5	27	***	---	---	---	---	---	---	---
23	24.1	26.4	22.2	25.7	***	---	---	---	---	---	---	---
24	21.6	30.8	24.7	29.2	***	---	---	---	---	---	---	---
25	21.9	26.8	23.2	28.5	***	---	---	---	---	---	---	---
26	26	20.6	29.9	31.2	***	---	---	---	---	---	---	---
27	30.8	23.1	31.7	31.4	***	---	---	---	---	---	---	---
28	31.2	20.1	26.2	31	***	---	---	---	---	---	---	---
29	24.1	***	24.6	28.7	***	---	---	---	---	---	---	---
30	25.4	***	25.4	22.4	***	---	---	---	---	---	---	---
31	29.6	***	29.6	***	***	---	---	---	---	---	---	---
-----------------------------------------------------------------------------------------------------------------------
Avg	27.6	27.8	28	27.2	18.5=

## Sheet: Tzaneen Temp Min
LEGEND
Minimum temperature of the day (in °C)
---- indicates that data is not yet available or was not requested
*** indicates that data is missing or not yet available in the current month
= indicates that the average for the month is unreliable due to missing daily values
Daily Minimum Temperature (C) Data for station [0679194 5] - TZANEEN-WESTFALIA ESTATE -23.7360 30.1120 840 m 2016 08:00 (Extracted 2021/05/03 14:40)
Day	JAN	FEB	MAR	APR	MAY	JUN	JUL	AUG	SEP	OCT	NOV	DEC
1	19.7	18	15.5	15.7	9.7	9.1	7.9	7.9	8.8	15.6	19.5	18.3
2	19.6	16.2	17	15.7	9	8.9	10.1	6.7	8.8	13.5	17.2	17
3	17.6	18.1	17.7	18.8	10.4	10.8	9.3	6.6	9.8	9	18.4	15.3
4	14.7	18.2	15.2	17	10.8	9.3	6.1	4.9	10.4	6.5	17.2	16.6
5	17.3	17	18.6	15.5	10.8	12.1	5.1	3.5	10.8	7.5	17.7	19.4
6	16.7	18.8	15.8	13.9	9.8	12.2	5.6	6	12.4	8.3	18.2	16.8
7	18.5	18.6	17.6	11.4	10.7	10.7	8.6	7.3	12.5	16.4	19.5	16
8	20.5	18.9	18.7	14	13	9.2	9.9	7.4	12.9	14.4	19.1	18.3
9	18.1	19.7	19.4	14.2	13.8	7.9	7.7	8.5	13.5	14.9	20.8	18.2
10	19.7	19.3	19.3	14	11.7	7.5	6.3	6.6	15.4	13.7	18.1	20.3
11	17.9	18.6	19.5	13.4	9.9	9.2	7.5	4.3	14	11.9	16.9	17.3
12	19.6	20.7	17.4	13.4	10.9	11.8	6.1	5	13.2	16	17.1	17.6
13	19.6	20.3	19.3	14.3	11.1	9.4	5.9	7.3	12.1	15.8	19.3	19.1
14	19.5	17.2	19.9	15.6	12.1	6.4	7.9	8.1	13.3	13.3	16	17.7
15	19.3	18.3	20.1	13.7	13.1	8.7	6.7	8.7	11.6	12.4	15.7	19
16	18.1	18.2	20.2	15.5	12.2	8.5	6.8	12.1	13.8	16.3	16.7	19.8
17	16.8	21.1	20.2	16.2	11.2	10.4	9.4	12.4	14.5	16.2	15.6	19.2
18	15	20.8	20.4	17.8	12.6	11	9.4	11.1	12.6	13	14.9	18.2
19	14.8	20.5	20.1	18.4	11.7	8.9	7.7	10.6	12.8	14.3	14.6	18
20	19.2	20.6	***	16.4	10.9	12	6.4	11.4	13.6	15.8	16	19.7
21	16.8	20.6	***	16.5	10.9	9.9	7.5	13.5	11.9	16.9	17.6	22.2
22	18	18.7	***	15.4	8.7	13.9	7.5	13.1	12.9	16.8	17	20.6
23	18.1	18.8	***	16.2	7.7	12.5	8.1	11.8	14.2	16.7	20	21.8
24	17.5	19.4	***	14.9	7.6	9	11	8.4	14.1	18.7	18.8	20
25	20.7	21.5	16.5	13.2	8.9	8.2	12.5	9.1	14.5	19	17.7	14.3
26	19.8	20.6	16.3	15.9	12.1	6	13.8	8.4	13.5	18.6	16.9	14.2
27	19.2	18.8	16.5	15.2	12.6	5.7	6.5	11.2	13.2	17.7	15.2	19
28	19.2	17.6	15.4	13	9.6	7.1	3.2	8.8	16.4	17.1	14	18.9
29	21.4	18	15.9	13.3	7.8	9.7	4	10.3	13	17.4	17	18.4
30	19.4	***	16.1	14.2	7.5	7.5	4.9	9.8	12.7	17.7	21.2	16.5
31	18.9	***	15.5	***	8.2	***	6.8	9.9	***	19.1	***	18.9
-----------------------------------------------------------------------------------------------------------------------
Avg	18.4	19.1	17.9=	15.1	10.5	9.5	7.6	8.7	12.8	14.9	17.5	18.3
Daily Minimum Temperature (C) Data for station [0679194 5] - TZANEEN-WESTFALIA ESTATE -23.7360 30.1120 840 m 2017 08:00 (Extracted 2021/05/03 14:40)
Day	JAN	FEB	MAR	APR	MAY	JUN	JUL	AUG	SEP	OCT	NOV	DEC
1	19.3	16.8	14.6	15.5	15.3	9	9.5	13.1	11	14.8	11.1	15.7
2	19.4	18.2	18.5	15.5	13.7	7.1	9.2	10.9	9.4	14.1	11.9	17.2
3	17.3	18.9	19	14.2	12.6	6.7	8.8	9.3	9.8	15.8	13.8	17.7
4	18.3	18.5	19.7	16.1	12.7	7.6	9.9	9.7	8.6	13.9	14.2	17.5
5	18	17.2	19.4	14.8	12.2	8	8.7	8.1	7.2	14.1	14.7	18.4
6	17.9	20	19.7	16.5	13.1	10.4	8.1	9.8	10.6	16	12.9	17
7	19.5	18.5	18.2	18.6	13.2	9.8	11.4	11.1	10.6	16.6	16.9	15
8	16.2	18.2	18.7	17	14.9	9.3	10.2	10.4	11.7	15.7	13.9	14.7
9	16.5	21.9	17.7	17.1	13.3	8.5	9.9	10.1	12.4	14.3	13.2	14.8
10	18.4	20.8	15	17.2	11.7	10.1	9.9	8.4	12.4	12.7	15	16.8
11	18.3	18.8	12.2	16.9	13.7	8.7	12.4	8.8	12.6	12.1	17.8	15.7
12	18.3	17.1	12.7	16.8	12.1	8.1	10.4	8.6	11.4	9.3	18.3	16.9
13	17.7	18.4	17	16.1	11.3	8.7	10.1	9.1	11.8	14.2	15.7	18.5
14	20.6	19.6	15.8	15	10.3	***	10.1	8.9	11.7	11.6	16.7	17
15	20.4	20.5	15.9	13.8	9.7	9.5	8.8	9.6	13.3	11	18.2	15.4
16	19.3	19.8	17.8	12.1	10.7	11.7	11.8	11.9	11.5	18.5	13.2	16.2
17	17.3	19.4	17.3	10.5	10.5	8.8	12	9.7	14.2	14.5	12.1	14.9
18	12.6	20.3	16.4	13.4	10.8	9.1	9.7	7.2	14.7	12.9	10.2	16.6
19	13.8	21	17.7	14.6	10.6	9.8	8.1	5	15.7	11.1	13.6	18.4
20	16.6	19	16.4	16	9.9	8.5	7.2	6.9	13.7	14.8	14.2	18.5
21	19.6	17.6	18.3	16.7	8.8	9.4	7.3	6.1	14.3	15.1	14.4	18.1
22	18.7	17.9	17.4	13.8	8.8	8.9	6.7	7.3	12.3	16.5	17	17.4
23	19.7	17.5	16.1	12.4	9.3	8.9	7.8	8.4	14	16.8	17.9	20.5
24	18	17.7	15.9	12	9.7	8.5	8.8	6.3	12.1	15.7	15.8	19.1
25	19.8	19.5	17.3	12.7	10	7.3	7.4	6.8	10.9	15.9	14.8	18.4
26	18.2	18.1	14.7	11.4	10.2	8.6	8.2	13.4	15.1	18.4	15.2	16
27	18.2	17.3	14.3	10.4	11.1	8.8	10.3	12.4	14.2	12.1	14.4	15.6
28	***	16	15.1	13.4	11.5	7.3	9.6	11.5	12.6	11.2	13.9	14.8
29	***	***	15.9	15.1	7.6	9.3	9.5	11	13.4	11.4	12.8	18.2
30	20.6	***	16.6	16	8.8	11.3	8.6	10.6	12.9	9.9	17	17.8
31	***	***	15.7	***	7.4	***	13.4	11.5	***	11.3	***	17.9
-----------------------------------------------------------------------------------------------------------------------
Avg	18.2=	18.7	16.7	14.7	11.1	8.9=	9.5	9.4	12.2	13.9	14.7	17
Daily Minimum Temperature (C) Data for station [0679194 5] - TZANEEN-WESTFALIA ESTATE -23.7360 30.1120 840 m 2018 08:00 (Extracted 2021/05/03 14:40)
Day	JAN	FEB	MAR	APR	MAY	JUN	JUL	AUG	SEP	OCT	NOV	DEC
1	17	19.7	17	19	15.5	12.4	8.7	8.9	9.5	9.4	17.8	12.6
2	16.9	21.1	15.8	16.7	13.8	9.8	7.3	10.7	10.5	10.6	14.2	16.1
3	15.8	20.2	16.1	16.1	12	9.7	6.4	13.3	11	13.2	12.3	17.6
4	16.7	18.5	18.7	17.7	13.5	11.1	10.2	11.8	11.2	13.6	11.6	20.5
5	17.2	19	18.1	18	14.6	8	9.2	10.5	13.4	11.6	14	18.9
6	15.3	20.1	17.7	18.3	13	5.9	6.8	11.8	13.8	8.1	17	18.1
7	17	18.9	17.6	16.7	12.3	5.8	10.1	10.8	15.9	10.1	12.2	19.4
8	17.4	18.2	18.3	17.1	9.7	7.8	12.8	11	16.4	12.5	11.3	18.5
9	17.3	18	20	17.3	10	7	14.1	12.1	8.1	11.5	10.4	17.8
10	16.2	16.4	16	15.7	11.8	8.1	10.2	13.3	5.5	11.8	14	17
11	16.1	18.3	15.1	15	10.5	9.2	9.2	7.9	5.8	14.4	13	15.2
12	15.5	19.3	16.9	15.2	10.5	11.6	9.4	8.4	9.5	15.5	13	13.2
13	14.2	19.1	17.8	14.6	11.6	11.9	8.2	10.5	10.8	14.1	13.6	18
14	16.2	18.7	16.4	14.1	14.1	10.7	8.4	11.4	11	14.1	14.1	18.7
15	15.5	17.6	19.5	18	11.6	10.2	10.6	12.2	12.1	14	14.4	17.8
16	17.2	19.2	19.2	16.9	11	9.7	5.5	12.1	14.1	18	15.1	17.6
17	18.7	19.6	17.1	13.4	11.1	10	9.5	12.2	13.3	16.1	16.2	20.6
18	17.4	20.2	14.1	12.1	10.6	8.7	10.1	11.8	14.9	11.9	19	19.6
19	14.5	21.2	14.1	14.3	15.1	8.6	8.5	11.8	14.7	15.3	17.8	22.2
20	14.3	20.1	17.4	17.2	12	9.1	8.2	9.7	15.4	13.6	16.5	20.8
21	16	18.8	18.3	14.7	10.9	11	8.1	12.7	13.9	10.4	19.8	19.2
22	17.4	17.6	18	13.8	12.4	8.9	7.5	13.4	14.3	10.5	15.3	19.3
23	16.8	18.3	16.7	15.3	13.1	9.4	9	12.3	16.5	9.7	16.9	19.5
24	16.9	18.7	17.9	14.4	11.8	8.2	8.7	15.4	14.4	10	17.3	20.8
25	20.8	16.7	17.1	14.2	12.7	9.4	7.3	14.3	16.5	10.5	15.9	21.7
26	19.6	15.5	18.7	12.5	13.7	8.4	7.2	12.4	14.3	11.7	18	20
27	18.9	16.5	17.6	12	13.6	7.4	6.7	10.8	15.4	12.4	19.8	20.6
28	19.4	17.7	16.6	13.8	13.8	8.1	7.8	10.9	16.9	13.6	16.4	18.7
29	18.1	***	15	12.4	11.1	11.6	9.4	9.6	16.5	14.7	13.9	17.6
30	18.3	***	16.7	13	13.8	9.2	10.2	8	12.1	14	13.8	19.8
31	18.3	***	18.6	***	13.8	***	11.5	7.5	***	16.6	***	19.9
-----------------------------------------------------------------------------------------------------------------------
Avg	17	18.7	17.2	15.3	12.4	9.2	8.9	11.3	12.9	12.7	15.2	18.6
Daily Minimum Temperature (C) Data for station [0679194 5] - TZANEEN-WESTFALIA ESTATE -23.7360 30.1120 840 m 2019 08:00 (Extracted 2021/05/03 14:40)
Day	JAN	FEB	MAR	APR	MAY	JUN	JUL	AUG	SEP	OCT	NOV	DEC
1	22	20.3	22	15.4	11.6	7.3	7.8	10.4	12.4	12.3	15.4	15.4
2	20.8	19.6	21	16.9	12.2	8	5.8	12.7	8.2	12.3	14.4	17.9
3	18.8	19.1	19.8	16.7	11.2	10	3.8	11.2	9.8	14.4	16.2	18.7
4	18.5	18.1	20.5	16.1	11.8	8.2	6.1	11.9	10.4	12.4	16.2	13.1
5	17.7	18.9	19.5	15	14.8	8.9	6.3	12.5	10.3	15.3	16.9	12.6
6	19.2	19.6	19.6	16.1	12.8	9.7	9.7	14.1	11.5	15.4	14.7	13.9
7	17.9	19.2	19.1	16.9	13.6	10.4	7.6	14.1	10.6	13.9	15	16.7
8	19.2	18.5	17.8	16.5	13.5	9.1	7.8	12.6	6.6	14.9	15.9	17.4
9	19.7	17.6	16.8	14.3	11.7	7.7	8.3	14.6	5.8	18.8	14.6	16.4
10	23	19.1	17.3	18.1	12.3	8.8	9.1	14.8	8.4	14.2	15.6	15.8
11	22.3	17.9	18.9	16.6	11	8.3	9.1	11.7	9	12.4	17	16.2
12	21.4	19	18.6	16.2	13.4	8.9	7.8	15.2	11.3	11.1	17.8	16.1
13	22.9	20.8	18.7	14.6	11.3	8.1	9.9	***	12.5	13	18.2	16.8
14	23.5	19.3	18.2	13.7	9.8	7.9	8.6	17.7	14.4	14.7	17.6	17.4
15	21.9	18.5	19.2	14.5	9.4	6.6	8.5	9.4	14.3	13.3	16.9	16
16	19.6	20.3	16.6	17.5	9.4	6.1	7.9	8	13.8	14.7	15.8	14.2
17	19.3	19.8	15.7	17.3	9.7	5.7	8.1	11	14	11.9	15.7	15.1
18	21.7	15.8	16.8	16.1	9.9	6.5	9	10.6	13.8	11.8	17.5	14.6
19	19.1	15.6	18.5	14.6	10.9	6.9	10.9	8.2	12.7	13.6	17.7	18.6
20	17.2	14.7	17.2	14.6	10.3	7.2	13.1	12.6	14	16.2	18.4	19.7
21	15.2	18.1	17.8	15.1	9.9	9.8	6	9	13	17.6	18	20.9
22	11.9	19.1	19	17.1	12	8.9	3.5	9.3	13	14.6	18.9	19.3
23	16.1	18.6	18.3	16	11	10.3	***	7.9	13.5	14.7	17.3	18.1
24	16.8	19.9	17.8	17	12.6	8.9	10	7.6	11.1	18.5	16.5	17
25	19.5	20.6	16	14.5	10.9	8.4	9	9.3	6.9	17.6	18.9	19.2
26	16.7	17.7	18.2	15.4	9	10.9	8.8	10.9	5.9	19.7	19.1	19.4
27	16.7	18.4	16.8	16.4	7.7	9.5	11	11.2	6.4	20	18.1	19
28	16.3	20.6	14.9	15.4	7.5	8.2	11.8	11.8	7.9	20.8	16.5	16.1
29	17	***	17.3	13.2	8.8	8.9	10.6	12.1	10.7	17.1	15.9	18
30	15.6	***	18.2	11.4	10.9	8.4	10.7	10.1	11.6	16	15.9	19.5
31	20.1	***	16.5	***	7.3	***	9.3	13.1	***	17.3	***	19.3
-----------------------------------------------------------------------------------------------------------------------
Avg	19	18.7	18.1	15.6	10.9	8.4	8.5=	11.5=	10.8	15.2	16.8	17
Daily Minimum Temperature (C) Data for station [0679194 5] - TZANEEN-WESTFALIA ESTATE -23.7360 30.1120 840 m 2020 08:00 (Extracted 2021/05/03 14:40)
Day	JAN	FEB	MAR	APR	MAY	JUN	JUL	AUG	SEP	OCT	NOV	DEC
1	19.8	16	15.3	15	10.8	9.8	7.2	7.1	10.5	13.9	16	16.6
2	21	17.6	16.7	14.5	12.5	9.8	6.2	7.5	11	14.2	16.5	16.2
3	21.3	16.8	17.6	13.6	11.4	8.4	7.3	7.2	12.2	14.2	15.9	14.9
4	20.8	17.7	15.5	14.5	12	8.6	7.8	6.1	11.1	14.1	17.9	16.8
5	19.8	18.2	14.4	13.3	13.1	9	6.7	6.7	10.5	17.7	17.2	15.9
6	19.2	19.5	13.9	13.7	12	9	6	8.4	9.2	15.8	16.9	16.3
7	19.6	19.1	16.6	14.2	12.3	8.8	6.1	11.6	8	13.8	18.7	16.8
8	18.3	19.2	15	15.1	13.4	7	11.6	6.9	9.6	13.8	19.8	17.3
9	21.9	19.4	14.9	15	12.2	8.3	9.3	6.1	11.5	12.5	18.8	17.8
10	19.6	18.9	15.9	14	10.8	8.1	8.5	10	9.4	14.6	18	16.7
11	18.6	17.6	15.1	12.7	9.1	9.5	11.3	7.6	8.9	11.4	16.6	18
12	19.6	16.5	17	14.2	9.1	4	3	8.1	11.6	11.4	13.8	18.5
13	20.8	16.2	18.2	15.6	8.9	2.2	3.1	9.3	11	10.8	12.9	19
14	18.8	16.7	18.6	19.1	11.2	2.8	5.1	9.1	10.8	13	11.8	20.1
15	18.6	18.6	17.2	16	9.7	5.8	2.6	7.3	12	13.1	13.7	20.1
16	18.5	20	18.4	15.5	9.6	5.9	2.1	14.6	16.3	13.8	15.1	18.8
17	20.2	17.3	16.2	17.6	10.4	9.8	2	11.9	14.6	16	16.4	16.8
18	20.5	19.4	16.1	16.7	9.1	8.3	3.7	9.7	15	14.3	17.8	18.5
19	19.7	19.9	16.1	14.8	9.3	8	4.7	6	13.8	16.8	17.2	17.9
20	16.8	21	18.3	12.9	10.6	6.4	5.4	5.5	14	15	16.2	19.3
21	15.4	20.8	16.8	12.7	10.5	6	5.2	9	13.3	16.4	16	19.5
22	16.8	21.2	16.6	14.4	9.4	7.1	5.9	8.4	11.9	15.5	16.2	21.2
23	16.1	16.2	14.9	14.5	9.5	7.2	6	6.6	12.5	14.9	18.5	21
24	17.2	15.7	17.9	12.9	9	5.9	10.5	9.4	10.4	15.7	17.9	19
25	16.7	14.2	16.4	11.6	8.7	6.5	6	10.9	12.2	12.9	18.2	17.4
26	18	12.7	17.1	15.2	9.8	7	4.2	10.6	15	13.9	16.8	19.1
27	18	13.8	16.6	13.9	5.2	7.2	5.4	8.8	13.5	15.6	16.8	18.8
28	16.8	15.9	14.2	13.2	4.3	8.1	6.8	9.5	14.9	15.6	16.4	19.7
29	16.8	16.2	13.4	11.6	6.1	8.5	6	17.2	15	13.3	17	21.1
30	16.6	***	15.4	10	8.1	7.6	6.3	13.3	13.6	13.7	14.6	20.3
31	15.3	***	13.9	***	8.7	***	7.3	10.9	***	16.7	***	22
-----------------------------------------------------------------------------------------------------------------------
Avg	18.6	17.7	16.1	14.3	9.9	7.4	6.1	9.1	12.1	14.3	16.5	18.4
Daily Minimum Temperature (C) Data for station [0679194 5] - TZANEEN-WESTFALIA ESTATE -23.7360 30.1120 840 m 2021 08:00 (Extracted 2021/05/03 14:40)
Day	JAN	FEB	MAR	APR	MAY	JUN	JUL	AUG	SEP	OCT	NOV	DEC
1	18.4	20.1	15.2	15.4	13	---	---	---	---	---	---	---
2	15.8	16.6	16.7	14.4	***	---	---	---	---	---	---	---
3	16.3	17	15.6	15.7	***	---	---	---	---	---	---	---
4	18.8	18.6	15.5	16.1	***	---	---	---	---	---	---	---
5	18.7	19.3	16.2	14.8	***	---	---	---	---	---	---	---
6	19.1	19.6	17	14.8	***	---	---	---	---	---	---	---
7	18.5	19.2	17.4	13.7	***	---	---	---	---	---	---	---
8	18.9	18.5	17.5	13.1	***	---	---	---	---	---	---	---
9	19.6	19.6	17.2	14	***	---	---	---	---	---	---	---
10	19.2	20	18.6	15	***	---	---	---	---	---	---	---
11	19.2	18.6	17.8	13.6	***	---	---	---	---	---	---	---
12	19.2	17.9	18	13.4	***	---	---	---	---	---	---	---
13	18.5	19.5	16.1	14.7	***	---	---	---	---	---	---	---
14	20.3	19.3	16.1	13.3	***	---	---	---	---	---	---	---
15	20.1	20.3	16.2	13.9	***	---	---	---	---	---	---	---
16	19.9	17.6	15.1	14.1	***	---	---	---	---	---	---	---
17	18.7	17.2	16	10.2	***	---	---	---	---	---	---	---
18	18.7	17	17.3	8.6	***	---	---	---	---	---	---	---
19	18.1	17.5	18.2	9.1	***	---	---	---	---	---	---	---
20	18	19.6	17.3	10.2	***	---	---	---	---	---	---	---
21	19.4	19.3	17.3	12.4	***	---	---	---	---	---	---	---
22	18.1	18.1	17.3	11.1	***	---	---	---	---	---	---	---
23	16.4	17.8	17.2	11.2	***	---	---	---	---	---	---	---
24	19.5	16.9	16.2	10.8	***	---	---	---	---	---	---	---
25	19	18.6	16.1	10.7	***	---	---	---	---	---	---	---
26	18.8	16.3	15.3	13.1	***	---	---	---	---	---	---	---
27	20.7	16.6	13.4	12	***	---	---	---	---	---	---	---
28	19	15.7	15.8	12.2	***	---	---	---	---	---	---	---
29	18.1	***	14.5	12.9	***	---	---	---	---	---	---	---
30	20.6	***	13.8	12.2	***	---	---	---	---	---	---	---
31	20.1	***	14.8	***	***	---	---	---	---	---	---	---
-----------------------------------------------------------------------------------------------------------------------
Avg	18.8	18.3	16.3	12.9	13.0=

## Sheet: Tzaneen Rainfall
LEGEND
Daily rainfall (in mm) - only rainfall >= 0.1 mm is reflected on this report
---- indicates that data is not yet available
(blank) indicates that no rain fell on that day
*** indicates that data is missing or not yet available in the current month
= indicates that the total for the month is unreliable due to missing daily values
A or "B" indicates that no rainfall reading was taken on the day
but that any rainfall that did occur is included in the accumulation total at the end of the period
C next to a value indicates that the rainfall was accumulated over a number of days
Daily Rain (mm) Data for station [0679194 5] - TZANEEN-WESTFALIA ESTATE -23.7360 30.1120 840 m 2016 08:00 (Extracted 2021/05/03 14:41)
Day	JAN	FEB	MAR	APR	MAY	JUN	JUL	AUG	SEP	OCT	NOV	DEC
1	4.8										0.4	8.8
2										3.2	6.4
3
4		26										1.6
5												0.4
6				1.6		0.2
7	1.8	0.4
8	0.6		14.4	0.6	0.2
9			9.4	0.2	0.2						2.4
10	2.4	2.4	1.2								3.4	8.2
11	1.2		63.4								9.6	7
12			0.2								0.6	3.4
13			1.8			0.2				0.4		20
14	41.8		4.2		0.2					0.2	9.2	13.2
15	9		0.8		16						9	6.2
16	2.2		0.8		0.2		11.2			3		18.4
17			31				2.4		0.6			0.2
18			14.2		3				1.6	1.4	2.8
19			***		0.4						1.6
20			***
21			***
22		13.6	***			0.2				8.8
23		2.6	***			0.4
24	0.6		***				1			6.6	4.4	6.6
25	3						1.4				7.4	4.4
26		2.6			4.4		3.4				4.6	0.2
27		14.8
28	1	0.4										17.2
29	0.2	0.2										33.2
30		***		0.4							4.6	2.6
31		***		***		***			***	0.8	***	0.2
-----------------------------------------------------------------------------------------------------------------------
Tot	68.6	63	141.4=	2.8	24.6	1	19.4	0	2.2	24.4	66.4	151.8
Daily Rain (mm) Data for station [0679194 5] - TZANEEN-WESTFALIA ESTATE -23.7360 30.1120 840 m 2017 08:00 (Extracted 2021/05/03 14:41)
Day	JAN	FEB	MAR	APR	MAY	JUN	JUL	AUG	SEP	OCT	NOV	DEC
1					8.4			0.4		0.2
2		7.2			0.4
3	30	2
4	5.4
5		24.8	53.4							14.8		25.8
6	0.4	2.4	21.2	42.8			0.4			0.8		28
7	46.8			12						12.4		6.8
8	28.2						6.8			2.2	0.6	0.2
9	0.2		4.8				0.2
10	0.4		0.8									17
11											4.8	0.8
12				0.4	5.8						0.8	1.6
13	46			1.2	2.8	***						2.6
14	8	36.2		9.8		***						8
15	2.2			1.4							7.2	4.4
16	24.2	34		0.6								0.2
17		82		0.2						0.2
18		3.8	0.4	0.2
19		33.6	2.4									0.6
20		17.4		4.6								1.2
21	2.4	6.2		0.2						2.6		0.4
22	26.4	22.6								0.2
23		16.2		14								29.4
24		3.6	1.2	1							2.4
25	57.4	16	4.8	2.8							45.2	0.4
26	5.2	9.6	6.4						0.4	0.2	1.4	4.6
27	***	0.2		0.2				3.8	6.6	7.2	8.4	0.2
28	***							1.2	0.6	1
29	***	***		3.8								0.4
30	***	***		0.8			0.4		0.4			6
31	***	***		***		***	2		***		***	3.4
-----------------------------------------------------------------------------------------------------------------------
Tot	283.2=	317.8	95.4	96	17.4	0.0=	9.8	5.4	8	41.8	70.8	142
Daily Rain (mm) Data for station [0679194 5] - TZANEEN-WESTFALIA ESTATE -23.7360 30.1120 840 m 2018 08:00 (Extracted 2021/05/03 14:41)
Day	JAN	FEB	MAR	APR	MAY	JUN	JUL	AUG	SEP	OCT	NOV	DEC
1		0.2			0.2						1.8
2	0.8										7	12.8
3											0.4
4							1.6
5				0.8								8.8
6											26.4
7				36					6		9	2.4
8		0.2		11				1				1.8
9	10		0.4	1			3.2	2.8				12.8
10	7.6		0.2	1.2								0.2
11	1			4.4								0.2
12			0.6	6.2		4.6				2.8
13						5.8				2
14					9.2	0.2
15		4.2			0.2		0.2
16	0.2	7	2.6		0.2		1
17	0.2	2.4								14.8
18	0.6				2.4			1.4		0.2
19		72		2	8.8
20		42.6		2.2	2.4					6		9
21		19.8		0.2						0.2	1	0.4
22		3.8					1			0.4	0.2	0.6
23			0.2				0.2
24		2.2
25		3.6
26	0.6	0.2
27		0.2
28	18.4	0.2									9	1.8
29	2	***										0.4
30		***
31	1.8	***		***		***		0.2	***		***
-----------------------------------------------------------------------------------------------------------------------
Tot	43.2	158.6	4	65	23.4	10.6	7.2	5.4	6	26.4	54.8	51.2
Daily Rain (mm) Data for station [0679194 5] - TZANEEN-WESTFALIA ESTATE -23.7360 30.1120 840 m 2019 08:00 (Extracted 2021/05/03 14:41)
Day	JAN	FEB	MAR	APR	MAY	JUN	JUL	AUG	SEP	OCT	NOV	DEC
1	7.6	1.6	4	4.8							2
2	38.8		1.8	12.2
3	4.6		12.2	0.6		***
4	0.4	19.8	0.8								2.2	5
5	10.4		7	12.6								1.2
6	5.2	5.8	0.2	2.2					8.6
7	0.2	0.2		0.6					1.2			18.8
8											10.8
9				1.8				1.6				15
10			0.2	1				3				17
11				1.4							16.2	5.4
12				4.2							3.6	0.6
13		43									0.8
14		32.2						0.4			6.2
15	17.6	26.6	0.2							0.2		0.8
16	20.6	16	1									0.2
17		2.2										0.2
18											1.4
19	5										0.4
20											34.2
21			0.8	0.2							0.8
22		0.2	2.8	0.4						2
23				3.4							17.2
24		3.6		0.2					0.6		2.4
25	1.8	2				5				4.6	0.2
26	24.2		9			3
27	6.4	15.2	2.8	0.2								0.2
28	3			2
29		***	3.2	0.2
30		***	0.8
31		***		***		***			***	3.8	***	1.6
-----------------------------------------------------------------------------------------------------------------------
Tot	145.8	168.4	46.8	48	0	8.0=	0	5	10.4	10.6	98.4	66
Daily Rain (mm) Data for station [0679194 5] - TZANEEN-WESTFALIA ESTATE -23.7360 30.1120 840 m 2020 08:00 (Extracted 2021/05/03 14:41)
Day	JAN	FEB	MAR	APR	MAY	JUN	JUL	AUG	SEP	OCT	NOV	DEC
1	1.4								22	10.8	1.4
2									2.2	6.4	0.2	6.2
3				2.6							2	1.8
4				3.4						1	0.2	60.2
5										8	10	1.8
6										6.6		1
7		16.4	1							2.4		2.8
8		25.4		8.8						0.4		0.4
9	53	18		8.4								0.2
10	22.2	52.6								16
11	0.8	37.4								46.4	4.8
12										2.2		2.6
13	6.4	0.2										10
14	2.6			2.2								1
15		1.4	0.2	0.2								9.4
16			2.6	2.2		2.2			0.4			21.2
17			0.4	15.4		0.2		0.4				6.4
18	64.2			6.6								5.6
19	20			1.6							0.4	3
20	0.4				3.4
21		1.2			0.2			2.2			0.2	11
22		0.4						0.2			0.2	10.4
23	5.6	17.6									13.6
24	1.6	0.2	0.2								0.6	10
25	0.2			6.8							3.4	1
26			0.6	1.6
27	0.2		7.6	0.4			0.4				3
28	0.6		0.4	3.8			0.2				0.4	2.2
29				15.2				1.4	3.6		23
30		***		0.2		0.2		0.2	11	0.4
31		***		***		***		15	***	1	***
-----------------------------------------------------------------------------------------------------------------------
Tot	179.2	170.8	13	79.4	3.6	2.6	0.6	19.4	39.2	101.6	63.4	168.2
Daily Rain (mm) Data for station [0679194 5] - TZANEEN-WESTFALIA ESTATE -23.7360 30.1120 840 m 2021 08:00 (Extracted 2021/05/03 14:41)
Day	JAN	FEB	MAR	APR	MAY	JUN	JUL	AUG	SEP	OCT	NOV	DEC
1	29.4	25.4	11		***	---	---	---	---	---	---	---
2	7.8	12.8			***	---	---	---	---	---	---	---
3	0.4			1.4	***	---	---	---	---	---	---	---
4		7.2		0.2	***	---	---	---	---	---	---	---
5		15.6	14.6		***	---	---	---	---	---	---	---
6	43.6	7	0.8		***	---	---	---	---	---	---	---
7	7	12.4	7		***	---	---	---	---	---	---	---
8		0.8			***	---	---	---	---	---	---	---
9		4.8			***	---	---	---	---	---	---	---
10			3.2		***	---	---	---	---	---	---	---
11		0.2	4.8		***	---	---	---	---	---	---	---
12		1			***	---	---	---	---	---	---	---
13		8.2			***	---	---	---	---	---	---	---
14	0.6	22			***	---	---	---	---	---	---	---
15	3.6	5.6			***	---	---	---	---	---	---	---
16	12.2				***	---	---	---	---	---	---	---
17	8.8				***	---	---	---	---	---	---	---
18	0.2				***	---	---	---	---	---	---	---
19					***	---	---	---	---	---	---	---
20	17	0.6	7.2		***	---	---	---	---	---	---	---
21		58.6	6.8		***	---	---	---	---	---	---	---
22		43	4.2		***	---	---	---	---	---	---	---
23	54		4.2	0.6	***	---	---	---	---	---	---	---
24	32		0.8		***	---	---	---	---	---	---	---
25	45	0.8	0.4		***	---	---	---	---	---	---	---
26	2.4	11			***	---	---	---	---	---	---	---
27	0.2	5.6			***	---	---	---	---	---	---	---
28	61.4	0.2			***	---	---	---	---	---	---	---
29	0.6	***			***	---	---	---	---	---	---	---
30	3.4	***			***	---	---	---	---	---	---	---
31	1	***		***	***	---	---	---	---	---	---	---
-----------------------------------------------------------------------------------------------------------------------
Tot	330.6	242.8	65	2.2

## Sheet: Wolkberg rain station
LEGEND
Daily rainfall (in mm) - only rainfall >= 0.1 mm is reflected on this report
---- indicates that data is not yet available
(blank) indicates that no rain fell on that day
*** indicates that data is missing or not yet available in the current month
= indicates that the total for the month is unreliable due to missing daily values
A or "B" indicates that no rainfall reading was taken on the day
but that any rainfall that did occur is included in the accumulation total at the end of the period
C next to a value indicates that the rainfall was accumulated over a number of days
Daily Rain (mm) Data for station [0635873 4] - WOLKBERG -24.0480 30.0050 1535 m 2016 08:00 (Extracted 2021/05/03 14:56)
Day	JAN	FEB	MAR	APR	MAY	JUN	JUL	AUG	SEP	OCT	NOV	DEC
1										15.7	3.5
2		4.5		1
3		28										4.5
4
5		2		2.4
6		9.5			0.2						1
7			127	7	2
8	1		8.7		4						2.5	4
9	1.5	2	5.5								8.5	44.5
10			84								20	1
11			1			0.5					91.5
12	16.6					1			0.5			6
13			34		1.5						4	9.5
14	5.4		0.4		7.5						3	2
15	3						6.5	0.5				13
16			64						3.5
17	0.7		17.5						2.5
18											1.9
19								1			0.9
20			1
21			0.5							7		7.5
22										28		2
23	3									2.5	71	6
24	16	1.2					2.5				10	1
25		5			30		1.5					0.3
26		4
27		1.5							4			4
28		0.5										4.5
29									3.5	1.5	9
30		***
31		***		***		***			***		***
-----------------------------------------------------------------------------------------------------------------------
Tot	47.2	58.2	343.6	10.4	45.2	1.5	10.5	1.5	14	54.7	226.8	109.8
Daily Rain (mm) Data for station [0635873 4] - WOLKBERG -24.0480 30.0050 1535 m 2017 08:00 (Extracted 2021/05/03 14:56)
Day	JAN	FEB	MAR	APR	MAY	JUN	JUL	AUG	SEP	OCT	NOV	DEC
1		0.5
2	35	1.5	20
3	7.5											0.5
4			11							20		2
5	80	0.5	3.5	16.5			3					9
6	55			4			0.5			25		6
7	20	0.2			21		0.4			1	0.2
8			0.3							2	0.1
9												20
10											0.5	7.5
11					45							6
12				10	22					1.5		5.5
13		11		19						0.2		2.5
14
15	22.5	38									10
16	5.1	70
17		15
18		10	1.5
19				3
20	2	5								1
21	7.5	9
22	1.6	7		8					0.2			22
23		4		0.5							10.2	0.2
24	123		1	0.5							42.3
25	3.5	9.5								0.4		1
26		2.5							1	8.5
27										0.4	3	0.2
28									0.4
29	1	***		5.5								28
30	0.2	***										10
31		***		***		***			***		***
-----------------------------------------------------------------------------------------------------------------------
Tot	363.9	183.7	37.3	67	88	0	3.9	0	1.6	60	66.3	120.4
Daily Rain (mm) Data for station [0635873 4] - WOLKBERG -24.0480 30.0050 1535 m 2018 08:00 (Extracted 2021/05/03 14:56)
Day	JAN	FEB	MAR	APR	MAY	JUN	JUL	AUG	SEP	OCT	NOV	DEC
1											4.5
2	0.3			1.5							1.8	16
3												5
4												6
5				3							6.5	8.1
6		2.5									17
7	15								6.4		13.1	6.1
8	3.5											19
9	1						2.4	1.5				16.5
10	0.2	11.5		1
11			0.7
12		1.1		1.5						2.4
13										2.5
14				0.3	12
15		5
16		10.5	0.5
17										14.5
18					2.9			2.5
19		19		4	4.4
20		55		6	0.8		0.2		6	3.8		4
21		4.5	4.1								3	1.3
22		1.5	17						5			7.5
23		0.5	9									0.5
24		6	1.5									6.5
25	9	5
26		1									3.5
27	17											6
28	1.5										5.5	4
29		***			3							1.1
30		***	1.5
31		***	2	***		***			***	8	***	40
-----------------------------------------------------------------------------------------------------------------------
Tot	47.5	123.1	36.3	17.3	23.1	0	2.6	4	17.4	31.2	54.9	147.6
Daily Rain (mm) Data for station [0635873 4] - WOLKBERG -24.0480 30.0050 1535 m 2019 08:00 (Extracted 2021/05/03 14:56)
Day	JAN	FEB	MAR	APR	MAY	JUN	JUL	AUG	SEP	OCT	NOV	DEC
1	29.3	1.5	4.5	55.5
2	51			2.5
3	1.5											6.5
4	0.6	4	2	19					1
5	19			2					3
6	9											17.5
7												4
8								0.5			7.5	6.5
9								0.2			0.2	6
10			0.1	4							15
11	3.5			7.5								1.5
12		38	1.6
13		18.1
14		9.5	1.2							1.8		3
15		25		6.5								1.5
16	57.2
17			12.5								4
18
19	16.5										20
20				2
21		11
22				2.3						2	60	4.2
23		2		1.2					1		4
24	11					6.5				2.5
25			1.5			2.5				4
26	32	11.5	0.2
27	4.5											5
28
29		***
30		***								0.3		15.5
31	27.3	***	72.5	***		***			***		***	4
-----------------------------------------------------------------------------------------------------------------------
Tot	262.4	120.6	96.1	102.5	0	9	0	0.7	5	10.6	110.7	75.2
Daily Rain (mm) Data for station [0635873 4] - WOLKBERG -24.0480 30.0050 1535 m 2020 08:00 (Extracted 2021/05/03 14:56)
Day	JAN	FEB	MAR	APR	MAY	JUN	JUL	AUG	SEP	OCT	NOV	DEC
1	4								1.5	41		2
2				2.5						1	40	0.2
3	2										19.5	34
4	5									8
5										14.5
6				3						3		4
7		54		4
8		53		0.6			0.2
9	21.1	40
10		25.3								20
11		30								45
12	3.3	5										18
13	8.7			9.5
14				0.3								13.5
15	1		2	0.2		1						7.5
16				3.5		1.5						8.5
17	35.5					0.5			15			25
18	11										6	4
19												2
20		6										0.2
21		27			1				2		15
22	6.1	38.5							0.7		16.5
23											6.5	2.5
24			1.4								13	0.2
25			0.3
26			2								2.5
27	0.8			7							0.2
28		25		4.5
29												4.5
30		***						4.5			9.5
31		***		***		***		14	***	7	***
-----------------------------------------------------------------------------------------------------------------------
Tot	98.5	303.8	5.7	35.1	1	3	0.2	18.5	19.2	139.5	128.7	126.1
Daily Rain (mm) Data for station [0635873 4] - WOLKBERG -24.0480 30.0050 1535 m 2021 08:00 (Extracted 2021/05/03 14:56)
Day	JAN	FEB	MAR	APR	MAY	JUN	JUL	AUG	SEP	OCT	NOV	DEC
1		***	1	***	***	---	---	---	---	---	---	---
2		***		***	***	---	---	---	---	---	---	---
3	38	***		***	***	---	---	---	---	---	---	---
4		***		***	***	---	---	---	---	---	---	---
5		***		***	***	---	---	---	---	---	---	---
6	35.5	***		***	***	---	---	---	---	---	---	---
7	2.5	***		***	***	---	---	---	---	---	---	---
8		***		***	***	---	---	---	---	---	---	---
9	1.5	***	4.2	***	***	---	---	---	---	---	---	---
10		***	5.5	***	***	---	---	---	---	---	---	---
11		***		***	***	---	---	---	---	---	---	---
12		***		***	***	---	---	---	---	---	---	---
13		***		***	***	---	---	---	---	---	---	---
14		***		***	***	---	---	---	---	---	---	---
15	25	***		***	***	---	---	---	---	---	---	---
16	4	***		***	***	---	---	---	---	---	---	---
17	4	***		***	***	---	---	---	---	---	---	---
18		***		***	***	---	---	---	---	---	---	---
19		***		***	***	---	---	---	---	---	---	---
20		***		***	***	---	---	---	---	---	---	---
21		***	2	***	***	---	---	---	---	---	---	---
22	117	***	3	***	***	---	---	---	---	---	---	---
23	59.5	***	1	***	***	---	---	---	---	---	---	---
24		***	1.5	***	***	---	---	---	---	---	---	---
25	78	***		***	***	---	---	---	---	---	---	---
26	52	***		***	***	---	---	---	---	---	---	---
27	0.3	***		***	***	---	---	---	---	---	---	---
28	4.5	***		***	***	---	---	---	---	---	---	---
29	2	***		***	***	---	---	---	---	---	---	---
30	4.5	***		***	***	---	---	---	---	---	---	---
31	22	***		***	***	---	---	---	---	---	---	---
-----------------------------------------------------------------------------------------------------------------------
Tot	450.3		18.2
