# Supplementary material for: Seasonal shedding patterns of diverse henipavirus-related paramyxoviruses in Egyptian rousette bats
Source: Sci Rep. 2021 Dec 20;11:24262. doi: 10.1038/s41598-021-03641-w (PMC8688450; doi:10.1038/s41598-021-03641-w)
Supplement: Supplementary file 3 — Dataset S2. [file 41598_2021_3641_MOESM3_ESM.xlsx]

## Sheet: Data set Summary
Seasonal shedding patterns of diverse henipavirus-related paramyxoviruses in Egyptian rousette bats
Data set	Sample type	Number	Description
1	Organ surveillance	302	Spleen samples collected from bats during necropsy (2012-2018)
2	Individual urine	58	Urine samples collected from individual bats during handling (2013-2018)
3	Population-level urine	735	Urine collected at population-level on sheets placed underneath roosting bats.
3a	Pooled	260	10 droplets were pooled per sample (June 2017-August 2018)
3b	Not-pooled	475	Single droplets were collected per sample (September 2018-September 2019)
4	Population-level fecal	871	Faecal collected at population-level from the cave floor underneath roosting bats. 3 Bolluses were pooled per sample (June 2017-September 2019)
5	Individual rectal swabs	712	Rectal swabs collected from individual bats (November 2017-May 2019)
	Total samples	2678

## Sheet: 1. Organ Surveillance
Laboratory reference number	Field number	Sex	Age	Collection date	Sample type	Result (1 = positive; 0= negative)
UP 1443	AA014	F	-	June 2012	Spleen	0
UP 1456	AA027	F	-	June 2012	Spleen	0
UP 1465	AA036	F	-	June 2012	Spleen	0
UP 1471	AA042	F	-	June 2012	Spleen	0
UP 1482	AA053	M	-	June 2012	Spleen	0
UP 1483	AA054	F	-	June 2012	Spleen	0
UP 1484	AA055	F	-	June 2012	Spleen	0
UP 1496	Bat 1	M	A	July 2012	Spleen	0
UP 1497	Bat 2	F	A	July 2012	Spleen	0
UP 1498	Bat 3	M	A	July 2012	Spleen	0
UP 1499	Bat 4	F	A	July 2012	Spleen	0
UP 1500	Bat 5	F	A	July 2012	Spleen	0
UP 1501	Bat 6	M	A	July 2012	Spleen	0
UP 1502	Bat 7	M	A	July 2012	Spleen	0
UP 1503	Bat 8	F	A	July 2012	Spleen	0
UP 1504	Bat 9	M	A	July 2012	Spleen	0
UP 1505	Bat 10	M	A	July 2012	Spleen	0
UP 1506	Bat 11	M	A	July 2012	Spleen	0
UP 1507	Bat 12	M	A	July 2012	Spleen	0
UP 1510	Bat 15	M	A	July 2012	Spleen	0
UP 1511	Bat 16	F	A	July 2012	Spleen	0
UP 1513	Bat 18	M	A	July 2012	Spleen	0
UP 1514	Bat 19	M	A	July 2012	Spleen	0
UP 1519	Bat 24	M	A	July 2012	Spleen	0
UP 1522	Bat 27	F	A	July 2012	Spleen	0
UP 1523	Bat 28	M	A	July 2012	Spleen	0
UP 1527	Bat 32	M	A	July 2012	Spleen	0
UP 1531	Bat 36	M	A	July 2012	Spleen	0
UP 1532	Bat 37	M	A	July 2012	Spleen	0
UP 1535	Bat 40	-	-	July 2012	Spleen	0
UP 1538	Bat 43	M	A	July 2012	Spleen	0
UP 1552	AB003	F	-	November 2012	Spleen	0
UP 1559	AB010	F	-	November 2012	Spleen	0
UP 1561	AB012	F	-	November 2012	Spleen	0
UP 1562	AB013	F	-	November 2012	Spleen	0
UP 1563	AB014	F	-	November 2012	Spleen	0
UP 1565	AB016	M	-	November 2012	Spleen	0
UP 1566	AB017	F	-	November 2012	Spleen	0
UP 1568	AB019	F	-	November 2012	Spleen	0
UP 1571	AB022	F	-	November 2012	Spleen	0
UP 1572	AB023	F	-	November 2012	Spleen	0
UP 1573	AB024	F	-	November 2012	Spleen	0
UP 1577	AB028	F	-	November 2012	Spleen	0
UP 1579	AB030	F	-	November 2012	Spleen	0
UP 1582	AB033	F	-	November 2012	Spleen	0
UP 1583	AB034	F	-	November 2012	Spleen	0
UP 1587	AB038	F	A	November 2012	Spleen	0
UP 1589	AB040	M	J	November 2012	Spleen	0
UP 1593	AB044	F	A	November 2012	Spleen	0
UP 1598	AB049	F	A	November 2012	Spleen	0
UP 1599	AB050	-	P	November 2012	Spleen	0
UP 1602	AB053	-	A	November 2012	Spleen	0
UP 1606	AB057	F	A	November 2012	Spleen	0
UP 1631	A3F	-	-	November 2012	Spleen	0
UP 1653	317	-	-	November 2012	Spleen	0
UP 1666	948	-	-	November 2012	Spleen	0
UP 1819	-	F	-	February 2013	Spleen	0
UP 1820	-	F	-	February 2013	Spleen	0
UP 1821	-	M	J	February 2013	Spleen	0
UP 1823	-	F	-	February 2013	Spleen	0
UP 1824	-	F	-	February 2013	Spleen	0
UP 1825	-	-	-	February 2013	Spleen	0
UP 1827	-	-	-	February 2013	Spleen	0
UP 1828	-	-	-	February 2013	Spleen	0
UP 1831	-	M	-	February 2013	Spleen	0
UP 1833	-	M	-	February 2013	Spleen	0
UP 1835	SM 028	-	-	February 2013	Spleen	0
UP 1836	-	-	-	February 2013	Spleen	0
UP 1837	-	-	-	February 2013	Spleen	0
UP 1841	-	M	-	February 2013	Spleen	0
UP 1845	-	M	-	February 2013	Spleen	0
UP 1846	-	-	-	February 2013	Spleen	0
UP 1848	-	-	-	February 2013	Spleen	0
UP 1849	-	-	-	February 2013	Spleen	0
UP 1850	-	-	-	February 2013	Spleen	0
UP 1853	SM 046	-	-	February 2013	Spleen	0
UP 1860	-	-	-	February 2013	Spleen	0
UP 1861	-	-	-	February 2013	Spleen	0
UP 1896	-	F	-	February 2013	Spleen	0
UP 1905	SM 097	M	-	February 2013	Spleen	0
UP 1917	-	-	-	February 2013	Spleen	0
UP 1918	-	-	-	February 2013	Spleen	0
UP 1921	SM 112	-	-	February 2013	Spleen	0
UP 1923	-	-	-	February 2013	Spleen	0
UP 1924	-	-	-	February 2013	Spleen	0
UP 1925	-	-	-	February 2013	Spleen	0
UP 1937	-	-	-	February 2013	Spleen	0
UP 1941	-	-	-	February 2013	Spleen	0
UP 1942	-	-	-	February 2013	Spleen	0
UP 1943	-	-	-	February 2013	Spleen	0
UP 1944	-	-	-	February 2013	Spleen	0
UP 1945	-	-	-	February 2013	Spleen	0
UP 1946	-	-	-	February 2013	Spleen	0
UP 2021	2002-04-14	-	-	July 2016	Spleen	0
UP 2022	14-04-03	M	-	July 2016	Spleen	0
UP 2023	14-04-04	F	-	July 2016	Spleen	0
UP 2024	14-04-05	M	-	July 2016	Spleen	0
UP 2026	14-04-07	M	-	July 2016	Spleen	0
UP 2032	14-04-12	F	-	July 2016	Spleen	0
UP 2034	14-04-14	F	-	July 2016	Spleen	0
UP 2037	14-04-17	F	-	July 2016	Spleen	0
UP 2038	14-04-18	F	-	July 2016	Spleen	0
UP 2039	14-04-19	M	-	July 2016	Spleen	0
UP 2041	14-04-21	F	-	July 2016	Spleen	0
UP 2044	14-04-24	-	-	April 2014	Spleen	0
UP 2046	2026-04-14	-	-	April 2014	Spleen	0
UP 2049	14-04-29	-	-	April 2014	Spleen	0
UP 2054	14-04-34	F	-	July 2016	Spleen	0
UP 2056	14-04-36	F	-	April 2014	Spleen	0
UP 2057	14-09-37	F	-	July 2016	Spleen	0
UP 2327	SM 347	F	SA	May 2013	Spleen	0
UP 2365	-	F	SA	May 2013	Spleen	0
UP 2395	-	-	-	May 2013	Spleen	0
UP 2424	SM 436	M	A	May 2013	Spleen	0
UP 2475	-	F	A	May 2013	Spleen	0
UP 2496	-	F	A	May 2013	Spleen	0
UP 2537	-	F	SA	May 2013	Spleen	0
UP 2587	SM 588	M	J	June 2013	Spleen	0
UP 2589	SM 590	M	J	June 2013	Spleen	0
UP 2626	SM 627	-	-	June 2013	Spleen	0
UP 2634	SM 635	-	-	June 2013	Spleen	0
UP 2645	SM 646	F	J	June 2013	Spleen	0
UP 2646	SM 647	F	SA	June 2013	Spleen	0
UP 2647	SM 648	M	J	June 2013	Spleen	0
UP 2648	SM 649	M	J	June 2013	Spleen	0
UP 2649	SM 650	F	J	June 2013	Spleen	0
UP 2650	SM 651	M	J	June 2013	Spleen	0
UP 2657	-	F	J	June 2013	Spleen	0
UP 2658	-	F	A	June 2013	Spleen	0
UP 2659	-	-	-	June 2013	Spleen	0
UP 2660	-	-	-	June 2013	Spleen	0
UP 2661	-	-	-	June 2013	Spleen	0
UP 2711	06_02	-	J	July 2013	Spleen	0
UP 2722	06_13	-	J	July 2013	Spleen, kidney, intestine, liver, lung	1
UP 2729	06_20	-	J	July 2013	Spleen	0
UP 2736	06_27	-	J	July 2013	Spleen	0
UP 2752	06_43	-	J	July 2013	Spleen	0
UP 2756	06_47	-	J	July 2013	Spleen	0
UP 2760	-	-	-	July 2013	Spleen	0
UP 2761	-	-	-	July 2013	Spleen	0
UP 2762	-	-	-	July 2013	Spleen	0
UP 2763	-	-	-	July 2013	Spleen	0
UP 3002	-	M	J	August 2013	Spleen	0
UP 3003	-	M	J	August 2013	Spleen	0
UP 3004	-	F	J	August 2013	Spleen	0
UP 3006	-	M	J	August 2013	Spleen	0
UP 3007	-	M	J	August 2013	Spleen	0
UP 3008	-	F	J	August 2013	Spleen	0
UP 3009	-	F	J	August 2013	Spleen	0
UP 3010	-	-	-	August 2013	Spleen	0
UP 3011	-	F	J	August 2013	Spleen	0
UP 3085	-	F	SA	September 2013	Spleen	0
UP 3086	-	F	A	September 2013	Spleen	0
UP 3087	-	F	SA	September 2013	Spleen	0
UP 3088	-	F	SA	September 2013	Spleen	0
UP 3089	-	F	SA	September 2013	Spleen	0
UP 3090	-	F	J	September 2013	Spleen	0
UP 3091	-	F	SA	September 2013	Spleen	0
UP 3092	-	M	J	September 2013	Spleen	0
UP 3093	-	F	SA	September 2013	Spleen	0
UP 3094	-	F	SA	September 2013	Spleen	0
UP 3260	-	F	A	October 2013	Spleen	0
UP 3261	-	F	SA	October 2013	Spleen	0
UP 3263	-	F	A	October 2013	Spleen	0
UP 3266	-	M	A	October 2013	Spleen	0
UP 3268	-	F	A	October 2013	Spleen	0
UP 3269	-	M	A	October 2013	Spleen	0
UP 3584	-	F	SA	November 2013	Spleen, kidney, intestine, liver, lung	1
UP 3586	-	F	SA	November 2013	Spleen	0
UP 3760	SMA 420	-	-	March 2015	Spleen	0
UP 3762	01_01	-	-	June 2014	Spleen	0
UP 3763	01_02	-	-	June 2014	Spleen	0
UP 3764	01_03	-	-	June 2014	Spleen	0
UP 3765	01_04	-	-	June 2014	Spleen	0
UP 3766	01_05	F	J	June 2014	Spleen	0
UP 3767	01_06	-	-	July 2016	Spleen	0
UP 3770	01_08	-	-	June 2014	Spleen	0
UP 3772	01_10	M	J	June 2014	Spleen	0
UP 3775	01_13	-	-	June 2014	Spleen	0
UP 3776	01_14	-	-	June 2014	Spleen	0
UP 3777	01_15	F	J	June 2014	Spleen	0
UP 3778	01_16	-	-	June 2014	Spleen	0
UP 3780	01_18	-	-	June 2014	Spleen	0
UP 3783	01_20	-	-	June 2014	Spleen	0
UP 3784	01_21	-	-	June 2014	Spleen	0
UP 3785	01_22	-	-	June 2014	Spleen	0
UP 3787	01_24	-	-	June 2014	Spleen	0
UP 3790	01_27	-	-	June 2014	Spleen	0
UP 3791	01_28	-	-	June 2014	Spleen	0
UP 4160	-	M	J	May 2014	Spleen	0
UP 4161	-	F	J	May 2014	Spleen	0
UP 4162	-	F	J	May 2014	Spleen	0
UP 4163	-	M	J	May 2014	Spleen	0
UP 4164	-	M	J	May 2014	Spleen	0
UP 4167	-	M	A	May 2014	Spleen	0
UP 4169	-	M	J	May 2014	Spleen	0
UP 4170	-	F	J	May 2014	Spleen	0
UP 4171	-	M	J	May 2014	Spleen	0
UP 4250	-	M	A	June 2014	Spleen	0
UP 4251	-	M	SA	June 2014	Spleen	0
UP 4252	-	F	SA	June 2014	Spleen	0
UP 4253	-	M	J	June 2014	Spleen	0
UP 4254	-	F	J	June 2014	Spleen	0
UP 4255	-	M	J	June 2014	Spleen	0
UP 4256	-	F	J	June 2014	Spleen	0
UP 4257	-	F	SA	June 2014	Spleen	0
UP 4258	-	M	J	June 2014	Spleen	0
UP 4259	-	M	J	June 2014	Spleen	0
UP 4260	-	F	J	June 2014	Spleen	0
UP 4261	-	F	SA	June 2014	Spleen	0
UP 4262	-	M	SA	June 2014	Spleen	0
UP 4263	-	F	J	June 2014	Spleen	0
UP 4264	-	F	J	June 2014	Spleen	0
UP 4265	-	M	J	June 2014	Spleen	0
UP 4266	-	M	J	June 2014	Spleen	0
UP 4267	-	F	J	June 2014	Spleen	0
UP 4268	-	M	J	June 2014	Spleen	0
UP 4269	-	F	J	June 2014	Spleen	0
UP 4340	-	M	J	July 2014	Spleen	0
UP 4341	-	F	J	July 2014	Spleen	0
UP 4342	-	F	J	July 2014	Spleen	0
UP 4343	-	F	J	July 2014	Spleen	0
UP 4344	-	F	J	July 2014	Spleen	0
UP 4345	-	M	SA	July 2014	Spleen	0
UP 4346	-	M	J	July 2014	Spleen	0
UP 4347	-	F	J	July 2014	Spleen	0
UP 4348	-	F	J	July 2014	Spleen	0
UP 4349	-	F	J	July 2014	Spleen	0
UP 4707	-	-	Pup	December 2014	Spleen	0
UP 4729	SMA 994	F	A	November 2017	Spleen	0
UP 4867	-	M	SA	February 2015	Spleen	0
UP 4873	-	M	SA	February 2015	Spleen	0
UP 4881	-	M	SA	February 2015	Spleen	0
UP 4882	-	F	SA	February 2015	Spleen	0
UP 4906	-	F	A	February 2015	Spleen	0
UP 5119	-	F	-	March 2015	Spleen, kidney, intestine, liver, lung	1
UP 5129	-	M	-	March 2015	Spleen	0
UP 5254	SMB 242	-	-	May 2015	Spleen	0
UP 5376	-	-	-	July 2015	Spleen	0
UP 5377	-	-	-	July 2015	Spleen	0
UP 5378	-	-	-	July 2015	Spleen	0
UP 5382	-	-	-	July 2015	Spleen	0
UP 5383	-	-	-	July 2015	Spleen	0
UP 5862	-	F	A	April 2016	Spleen	0
UP 5865	SMB 472	M	-	April 2016	Spleen, kidney, intestine, liver, lung	1
UP 5866	SMB 473	F	-	April 2016	Spleen	0
UP 5877	SMB 484	M	-	April 2016	Spleen	0
UP 5890	SMB 497	F	-	October 2015	Spleen	0
UP 5898	-	M	-	April 2016	Spleen	0
UP 5908	SMB 515	F	A	April 2016	Spleen	0
UP 5931	-	M	-	October 2015	Spleen	0
UP 5932	-	F	-	October 2015	Spleen, kidney, intestine, liver, lung	1
UP 6089	SMB 540	-	-	October 2015	Spleen	0
UP 6101	SMB 552	F	-	July 2016	Spleen	0
UP 6212	NS01	M	SA	January 2016	Spleen	0
UP 6213	Nad1	M	SA	January 2016	Spleen	0
UP 6214	SD1	F	SA	January 2016	Spleen	0
UP 6215	JJ1	M	SA	January 2016	Spleen	0
UP 6216	JJ2	M	SA	January 2016	Spleen	0
UP 6217	JJ3	F	SA	January 2016	Spleen	0
UP 6218	JJ4	M	SA	January 2016	Spleen	0
UP 6219	JJ5	F	SA	January 2016	Spleen	0
UP 6220	JJ6	M	SA	January 2016	Spleen	0
UP 6221	JJ7	F	SA	January 2016	Spleen	0
UP 6222	JJ8	M	SA	January 2016	Spleen	0
UP 6223	JJ9	M	SA	January 2016	Spleen	0
UP 6224	JJ10	M	SA	January 2016	Spleen	0
UP 6227	SVPL 173_06	F	-	May 2017	Spleen	0
UP 6228	SVPL 173_08	F	-	May 2017	Spleen	0
UP 6436	-	F	A	April 2016	Spleen	0
UP 6464	-	F	SA	April 2016	Spleen	0
UP 6469	-	F	SA	April 2016	Spleen	0
UP 6518	-	F	A	April 2016	Spleen	0
UP 6889	-	M	-	June 2016	Spleen	0
UP 6892	SMB 801	-	-	June 2016	Spleen	0
UP 7224	-	F	-	November 2016	Spleen	0
UP 7428	SMC 014	F	-	February 2017	Spleen	0
UP 7464	SMC 050	M	-	February 2017	Spleen	0
UP 7480	-	F	-	February 2017	Spleen	0
UP 7815	SMC 295	F	-	May 2017	Spleen	0
UP 7818	SMC 298	M	-	May 2017	Spleen	0
UP 7820	SMC 300	F	-	May 2017	Spleen	0
UP 7824	SMC 304	F	-	May 2017	Spleen	0
UP 7837	SMC 317	F	-	May 2017	Spleen	0
UP 7838	SMC 318	F	-	May 2017	Spleen	0
UP 7840	SMC 320	F	-	May 2017	Spleen	0
UP 7864	SVPL 173_01	F	-	May 2017	Spleen	0
UP 7865	SVPL 173_02	F	-	May 2017	Spleen	0
UP 7866	SVPL 173_03	M	-	May 2017	Spleen	0
UP 8051	-	F	-	September 2017	Spleen	0
UP 8077	SMC 413	F	-	September 2017	Spleen	0
UP 8090	SMC 426	F	-	September 2017	Spleen	0
UP 8103	SMC 439	F	-	September 2017	Spleen	0
UP 8389	-	F	A	November 2017	Spleen	0
UP 8424	UP 8226	F	A	November 2017	Spleen	0
UP 8425	UP 8424Pup	M	SA	November 2017	Spleen	0
UP 8438	03/04/16	M	-	April 2016	Spleen	0
UP 8439	11/04/16	M	-	April 2016	Spleen	0
UP 8440	2016/09	M	-	January 2016	Spleen	0
UP 8441	2016/25	F	-	April 2016	Spleen	0
UP 8442	28-2-17	F	-	February 2017	Spleen	0
UP 8443	713	-	-	February 2017	Spleen	0

## Sheet: 2. Individual Urine
Laboratory reference number	Sex	Age	Collection Date	Sample type	Result (1 = positive; 0= negative)
UP 2240	F	-	March 2013	Urine	0
UP 2265	M	Juv	April 2013	Urine	0
UP 2266	M	SA	April 2013	Urine	0
UP 2308	F	A	April 2013	Urine	0
UP 4425	M	A	August 2014	Urine	0
UP 4488	F	A	September 2014	Urine	0
UP 4610	F	A	November 2014	Urine	0
UP 4873	M	SA	February 2015	Urine	0
UP 4880	M	SA	February 2015	Urine	0
UP 4881	M	SA	February 2015	Urine	0
UP 4889	M	SA	February 2015	Urine	0
UP 5119	F	-	March 2015	Urine	0
UP 5154	F	-	March 2015	Urine	0
UP 5175	F	-	May 2015	Urine	0
UP 5176	F	-	May 2015	Urine	0
UP 5181	M	-	May 2015	Urine	0
UP 5245	F	-	May 2015	Urine	0
UP 5248	M	-	May 2015	Urine	0
UP 5250	F	-	May 2015	Urine	0
UP 5251	M	-	May 2015	Urine	0
UP 5256	F	-	May 2015	Urine	0
UP 5261	F	-	May 2015	Urine	0
UP 5396	F	-	June 2015	Urine	0
UP 5639	F	-	September 2015	Urine	0
UP 5640	M	-	September 2015	Urine	0
UP 5668	M	-	September 2015	Urine	0
UP 5671	M	-	September 2015	Urine	0
UP 6126	M	J	January 2016	Urine	0
UP 6127	M	J	January 2016	Urine	0
UP 6130	F	J	January 2016	Urine	0
UP 6131	F	J	January 2016	Urine	0
UP 6136	M	J	January 2016	Urine	0
UP 6139	F	J	January 2016	Urine	0
UP 6140	F	J	January 2016	Urine	0
UP 6158	F	A	January 2016	Urine	0
UP 6162	F	A	January 2016	Urine	0
UP 6168	M	A	January 2016	Urine	0
UP 6175	F	-	January 2016	Urine	0
UP 6179	F	-	January 2016	Urine	0
UP 6185	F	-	January 2016	Urine	0
UP 6421	F	SA	April 2016	Urine	0
UP 6422	F	SA	April 2016	Urine	0
UP 6423	M	SA	April 2016	Urine	0
UP 6425	M	-	April 2016	Urine	0
UP 6430	F	SA	April 2016	Urine	0
UP 6434	F	SA	April 2016	Urine	0
UP 6435	F	SA	April 2016	Urine	0
UP 6440	M	SA	April 2016	Urine	0
UP 6445	M	SA	April 2016	Urine	0
UP 6482	F	SA	April 2016	Urine	0
UP 6483	M	SA	April 2016	Urine	0
UP 6495	F	SA	April 2016	Urine	0
UP 6498	F	SA	April 2016	Urine	0
UP 6907	F	-	June 2016	Urine	1
UP 6910	F	-	June 2016	Urine	0
UP 7004	F	-	September 2016	Urine	0
UP 8022	F	-	September 2017	Urine	0
UP 8090	F	-	September 2017	Urine	0

## Sheet: 3. Population-level Urine
Laboratory reference number	Sample type	Collection date	Result (1 = positive; 0= negative)	Comment	Samples per event
UPE 078	Urine	2017-06-07	0	Pool of 10 urine droplets	20
UPE 079	Urine	2017-06-07	0	Pool of 10 urine droplets
UPE 080	Urine	2017-06-07	0	Pool of 10 urine droplets
UPE 081	Urine	2017-06-07	0	Pool of 10 urine droplets
UPE 082	Urine	2017-06-07	0	Pool of 10 urine droplets
UPE 083	Urine	2017-06-07	0	Pool of 10 urine droplets
UPE 084	Urine	2017-06-07	0	Pool of 10 urine droplets
UPE 085	Urine	2017-06-07	0	Pool of 10 urine droplets
UPE 086	Urine	2017-06-07	0	Pool of 10 urine droplets
UPE 087	Urine	2017-06-07	0	Pool of 10 urine droplets
UPE 088	Urine	2017-06-07	0	Pool of 10 urine droplets
UPE 089	Urine	2017-06-07	0	Pool of 10 urine droplets
UPE 091	Urine	2017-06-07	0	Pool of 10 urine droplets
UPE 092	Urine	2017-06-07	0	Pool of 10 urine droplets
UPE 093	Urine	2017-06-07	0	Pool of 10 urine droplets
UPE 094	Urine	2017-06-07	0	Pool of 10 urine droplets
UPE 095	Urine	2017-06-07	0	Pool of 10 urine droplets
UPE 096	Urine	2017-06-07	0	Pool of 10 urine droplets
UPE 097	Urine	2017-06-07	0	Pool of 10 urine droplets
UPE 098	Urine	2017-06-07	0	Pool of 10 urine droplets
UPE 112	Urine	2017-07-18	1	Pool of 10 urine droplets	17
UPE 113	Urine	2017-07-18	1	Pool of 10 urine droplets
UPE 114	Urine	2017-07-18	1	Pool of 10 urine droplets
UPE 115	Urine	2017-07-18	0	Pool of 10 urine droplets
UPE 116	Urine	2017-07-18	1	Pool of 10 urine droplets
UPE 117	Urine	2017-07-18	1	Pool of 10 urine droplets
UPE 118	Urine	2017-07-18	1	Pool of 10 urine droplets
UPE 119	Urine	2017-07-18	1	Pool of 10 urine droplets
UPE 120	Urine	2017-07-18	0	Pool of 10 urine droplets
UPE 121	Urine	2017-07-18	0	Pool of 10 urine droplets
UPE 122	Urine	2017-07-18	1	Pool of 10 urine droplets
UPE 123	Urine	2017-07-18	0	Pool of 10 urine droplets
UPE 124	Urine	2017-07-18	0	Pool of 10 urine droplets
UPE 125	Urine	2017-07-18	1	Pool of 10 urine droplets
UPE 126	Urine	2017-07-18	0	Pool of 10 urine droplets
UPE 127	Urine	2017-07-18	0	Pool of 10 urine droplets
UPE 128	Urine	2017-07-18	0	Pool of 10 urine droplets
UPE 161	Urine	2017-08-07	0	Pool of 10 urine droplets	15
UPE 162	Urine	2017-08-07	0	Pool of 10 urine droplets
UPE 163	Urine	2017-08-07	0	Pool of 10 urine droplets
UPE 166	Urine	2017-08-07	0	Pool of 10 urine droplets
UPE 167	Urine	2017-08-07	0	Pool of 10 urine droplets
UPE 169	Urine	2017-08-07	0	Pool of 10 urine droplets
UPE 170	Urine	2017-08-07	1	Pool of 10 urine droplets
UPE 171	Urine	2017-08-07	0	Pool of 10 urine droplets
UPE 172	Urine	2017-08-07	0	Pool of 10 urine droplets
UPE 173	Urine	2017-08-07	0	Pool of 10 urine droplets
UPE 174	Urine	2017-08-07	0	Pool of 10 urine droplets
UPE 175	Urine	2017-08-07	0	Pool of 10 urine droplets
UPE 176	Urine	2017-08-07	0	Pool of 10 urine droplets
UPE 177	Urine	2017-08-07	0	Pool of 10 urine droplets
UPE 180	Urine	2017-08-07	0	Pool of 10 urine droplets
UPE 188	Urine	2017-09-27	0	Pool of 10 urine droplets	39
UPE 189	Urine	2017-09-27	0	Pool of 10 urine droplets
UPE 190	Urine	2017-09-27	0	Pool of 10 urine droplets
UPE 191	Urine	2017-09-27	0	Pool of 10 urine droplets
UPE 192	Urine	2017-09-27	0	Pool of 10 urine droplets
UPE 193	Urine	2017-09-27	0	Pool of 10 urine droplets
UPE 194	Urine	2017-09-27	0	Pool of 10 urine droplets
UPE 195	Urine	2017-09-27	0	Pool of 10 urine droplets
UPE 196	Urine	2017-09-27	0	Pool of 10 urine droplets
UPE 197	Urine	2017-09-27	0	Pool of 10 urine droplets
UPE 198	Urine	2017-09-27	0	Pool of 10 urine droplets
UPE 200	Urine	2017-09-27	0	Pool of 10 urine droplets
UPE 201	Urine	2017-09-27	0	Pool of 10 urine droplets
UPE 202	Urine	2017-09-27	0	Pool of 10 urine droplets
UPE 203	Urine	2017-09-27	0	Pool of 10 urine droplets
UPE 204	Urine	2017-09-27	0	Pool of 10 urine droplets
UPE 248	Urine	2017-09-27	0	Pool of 10 urine droplets
UPE 249	Urine	2017-09-27	0	Pool of 10 urine droplets
UPE 250	Urine	2017-09-27	0	Pool of 10 urine droplets
UPE 251	Urine	2017-09-27	0	Pool of 10 urine droplets
UPE 252	Urine	2017-09-27	0	Pool of 10 urine droplets
UPE 253	Urine	2017-09-27	0	Pool of 10 urine droplets
UPE 254	Urine	2017-09-27	0	Pool of 10 urine droplets
UPE 255	Urine	2017-09-27	0	Pool of 10 urine droplets
UPE 256	Urine	2017-09-27	0	Pool of 10 urine droplets
UPE 257	Urine	2017-09-27	0	Pool of 10 urine droplets
UPE 258	Urine	2017-09-27	0	Pool of 10 urine droplets
UPE 259	Urine	2017-09-27	0	Pool of 10 urine droplets
UPE 260	Urine	2017-09-27	0	Pool of 10 urine droplets
UPE 261	Urine	2017-09-27	0	Pool of 10 urine droplets
UPE 263	Urine	2017-09-27	0	Pool of 10 urine droplets
UPE 264	Urine	2017-09-27	0	Pool of 10 urine droplets
UPE 265	Urine	2017-09-27	0	Pool of 10 urine droplets
UPE 266	Urine	2017-09-27	0	Pool of 10 urine droplets
UPE 267	Urine	2017-09-27	0	Pool of 10 urine droplets
UPE 268	Urine	2017-09-27	0	Pool of 10 urine droplets
UPE 269	Urine	2017-09-27	0	Pool of 10 urine droplets
UPE 270	Urine	2017-09-27	0	Pool of 10 urine droplets
UPE 271	Urine	2017-09-27	0	Pool of 10 urine droplets
UPE 313	Urine	2017-10-17	0	Pool of 10 urine droplets	28
UPE 314	Urine	2017-10-17	0	Pool of 10 urine droplets
UPE 315	Urine	2017-10-17	0	Pool of 10 urine droplets
UPE 316	Urine	2017-10-17	0	Pool of 10 urine droplets
UPE 317	Urine	2017-10-17	0	Pool of 10 urine droplets
UPE 318	Urine	2017-10-17	0	Pool of 10 urine droplets
UPE 319	Urine	2017-10-17	0	Pool of 10 urine droplets
UPE 320	Urine	2017-10-17	0	Pool of 10 urine droplets
UPE 322	Urine	2017-10-17	0	Pool of 10 urine droplets
UPE 323	Urine	2017-10-17	1	Pool of 10 urine droplets
UPE 324	Urine	2017-10-17	0	Pool of 10 urine droplets
UPE 325	Urine	2017-10-17	0	Pool of 10 urine droplets
UPE 326	Urine	2017-10-17	0	Pool of 10 urine droplets
UPE 327	Urine	2017-10-17	0	Pool of 10 urine droplets
UPE 328	Urine	2017-10-17	0	Pool of 10 urine droplets
UPE 329	Urine	2017-10-17	0	Pool of 10 urine droplets
UPE 331	Urine	2017-10-17	1	Pool of 10 urine droplets
UPE 333	Urine	2017-10-17	0	Pool of 10 urine droplets
UPE 334	Urine	2017-10-17	0	Pool of 10 urine droplets
UPE 335	Urine	2017-10-17	0	Pool of 10 urine droplets
UPE 336	Urine	2017-10-17	0	Pool of 10 urine droplets
UPE 337	Urine	2017-10-17	0	Pool of 10 urine droplets
UPE 338	Urine	2017-10-17	0	Pool of 10 urine droplets
UPE 339	Urine	2017-10-17	0	Pool of 10 urine droplets
UPE 340	Urine	2017-10-17	0	Pool of 10 urine droplets
UPE 341	Urine	2017-10-17	0	Pool of 10 urine droplets
UPE 342	Urine	2017-10-17	0	Pool of 10 urine droplets
UPE 343	Urine	2017-10-17	0	Pool of 10 urine droplets
UPE 347	Urine	2017-11-08	0	Pool of 10 urine droplets	13
UPE 348	Urine	2017-11-08	0	Pool of 10 urine droplets
UPE 349	Urine	2017-11-08	0	Pool of 10 urine droplets
UPE 352	Urine	2017-11-08	0	Pool of 10 urine droplets
UPE 353	Urine	2017-11-08	0	Pool of 10 urine droplets
UPE 357	Urine	2017-11-08	0	Pool of 10 urine droplets
UPE 360	Urine	2017-11-08	0	Pool of 10 urine droplets
UPE 361	Urine	2017-11-08	0	Pool of 10 urine droplets
UPE 363	Urine	2017-11-08	0	Pool of 10 urine droplets
UPE 364	Urine	2017-11-08	0	Pool of 10 urine droplets
UPE 365	Urine	2017-11-08	0	Pool of 10 urine droplets
UPE 366	Urine	2017-11-08	0	Pool of 10 urine droplets
UPE 367	Urine	2017-11-08	0	Pool of 10 urine droplets
UPE 461	Urine	2017-12-05	0	Pool of 10 urine droplets	20
UPE 462	Urine	2017-12-05	0	Pool of 10 urine droplets
UPE 463	Urine	2017-12-05	1	Pool of 10 urine droplets
UPE 464	Urine	2017-12-05	0	Pool of 10 urine droplets
UPE 465	Urine	2017-12-05	0	Pool of 10 urine droplets
UPE 466	Urine	2017-12-05	0	Pool of 10 urine droplets
UPE 467	Urine	2017-12-05	0	Pool of 10 urine droplets
UPE 468	Urine	2017-12-05	0	Pool of 10 urine droplets
UPE 469	Urine	2017-12-05	0	Pool of 10 urine droplets
UPE 470	Urine	2017-12-05	0	Pool of 10 urine droplets
UPE 471	Urine	2017-12-05	0	Pool of 10 urine droplets
UPE 477	Urine	2017-12-05	0	Pool of 10 urine droplets
UPE 478	Urine	2017-12-05	0	Pool of 10 urine droplets
UPE 479	Urine	2017-12-05	0	Pool of 10 urine droplets
UPE 481	Urine	2017-12-05	0	Pool of 10 urine droplets
UPE 483	Urine	2017-12-05	0	Pool of 10 urine droplets
UPE 486	Urine	2017-12-05	0	Pool of 10 urine droplets
UPE 487	Urine	2017-12-05	0	Pool of 10 urine droplets
UPE 488	Urine	2017-12-05	0	Pool of 10 urine droplets
UPE 489	Urine	2017-12-05	0	Pool of 10 urine droplets
UPE 502	Urine	2018-01-24	0	Pool of 10 urine droplets	34
UPE 503	Urine	2018-01-24	0	Pool of 10 urine droplets
UPE 504	Urine	2018-01-24	0	Pool of 10 urine droplets
UPE 505	Urine	2018-01-24	0	Pool of 10 urine droplets
UPE 506	Urine	2018-01-24	0	Pool of 10 urine droplets
UPE 507	Urine	2018-01-24	0	Pool of 10 urine droplets
UPE 508	Urine	2018-01-24	0	Pool of 10 urine droplets
UPE 509	Urine	2018-01-24	0	Pool of 10 urine droplets
UPE 510	Urine	2018-01-24	0	Pool of 10 urine droplets
UPE 511	Urine	2018-01-24	0	Pool of 10 urine droplets
UPE 512	Urine	2018-01-24	0	Pool of 10 urine droplets
UPE 513	Urine	2018-01-24	0	Pool of 10 urine droplets
UPE 514	Urine	2018-01-24	0	Pool of 10 urine droplets
UPE 515	Urine	2018-01-24	0	Pool of 10 urine droplets
UPE 516	Urine	2018-01-24	0	Pool of 10 urine droplets
UPE 517	Urine	2018-01-24	0	Pool of 10 urine droplets
UPE 518	Urine	2018-01-24	0	Pool of 10 urine droplets
UPE 519	Urine	2018-01-24	0	Pool of 10 urine droplets
UPE 520	Urine	2018-01-24	0	Pool of 10 urine droplets
UPE 521	Urine	2018-01-24	0	Pool of 10 urine droplets
UPE 522	Urine	2018-01-24	0	Pool of 10 urine droplets
UPE 523	Urine	2018-01-24	0	Pool of 10 urine droplets
UPE 524	Urine	2018-01-24	0	Pool of 10 urine droplets
UPE 525	Urine	2018-01-24	0	Pool of 10 urine droplets
UPE 526	Urine	2018-01-24	0	Pool of 10 urine droplets
UPE 527	Urine	2018-01-24	0	Pool of 10 urine droplets
UPE 528	Urine	2018-01-24	0	Pool of 10 urine droplets
UPE 529	Urine	2018-01-24	0	Pool of 10 urine droplets
UPE 530	Urine	2018-01-24	0	Pool of 10 urine droplets
UPE 531	Urine	2018-01-24	0	Pool of 10 urine droplets
UPE 532	Urine	2018-01-24	0	Pool of 10 urine droplets
UPE 533	Urine	2018-01-24	0	Pool of 10 urine droplets
UPE 534	Urine	2018-01-24	0	Pool of 10 urine droplets
UPE 535	Urine	2018-01-24	0	Pool of 10 urine droplets
UPE 611	Urine	2018-02-07	0	Pool of 10 urine droplets	20
UPE 612	Urine	2018-02-07	1	Pool of 10 urine droplets
UPE 613	Urine	2018-02-07	0	Pool of 10 urine droplets
UPE 614	Urine	2018-02-07	0	Pool of 10 urine droplets
UPE 615	Urine	2018-02-07	0	Pool of 10 urine droplets
UPE 616	Urine	2018-02-07	0	Pool of 10 urine droplets
UPE 617	Urine	2018-02-07	0	Pool of 10 urine droplets
UPE 618	Urine	2018-02-07	0	Pool of 10 urine droplets
UPE 619	Urine	2018-02-07	0	Pool of 10 urine droplets
UPE 620	Urine	2018-02-07	0	Pool of 10 urine droplets
UPE 621	Urine	2018-02-07	0	Pool of 10 urine droplets
UPE 622	Urine	2018-02-07	0	Pool of 10 urine droplets
UPE 623	Urine	2018-02-07	0	Pool of 10 urine droplets
UPE 624	Urine	2018-02-07	0	Pool of 10 urine droplets
UPE 625	Urine	2018-02-07	0	Pool of 10 urine droplets
UPE 626	Urine	2018-02-07	0	Pool of 10 urine droplets
UPE 627	Urine	2018-02-07	0	Pool of 10 urine droplets
UPE 628	Urine	2018-02-07	0	Pool of 10 urine droplets
UPE 629	Urine	2018-02-07	0	Pool of 10 urine droplets
UPE 630	Urine	2018-02-07	0	Pool of 10 urine droplets
UPE 671	Urine	2018-03-06	0	Pool of 10 urine droplets	15
UPE 672	Urine	2018-03-06	0	Pool of 10 urine droplets
UPE 675	Urine	2018-03-06	0	Pool of 10 urine droplets
UPE 676	Urine	2018-03-06	0	Pool of 10 urine droplets
UPE 677	Urine	2018-03-06	0	Pool of 10 urine droplets
UPE 678	Urine	2018-03-06	0	Pool of 10 urine droplets
UPE 679	Urine	2018-03-06	0	Pool of 10 urine droplets
UPE 680	Urine	2018-03-06	0	Pool of 10 urine droplets
UPE 682	Urine	2018-03-06	0	Pool of 10 urine droplets
UPE 683	Urine	2018-03-06	0	Pool of 10 urine droplets
UPE 685	Urine	2018-03-06	0	Pool of 10 urine droplets
UPE 686	Urine	2018-03-06	0	Pool of 10 urine droplets
UPE 687	Urine	2018-03-06	0	Pool of 10 urine droplets
UPE 689	Urine	2018-03-06	0	Pool of 10 urine droplets
UPE 690	Urine	2018-03-06	0	Pool of 10 urine droplets
UPE 724	Urine	2018-04-11	0	Pool of 10 urine droplets	10
UPE 725	Urine	2018-04-11	0	Pool of 10 urine droplets
UPE 726	Urine	2018-04-11	0	Pool of 10 urine droplets
UPE 727	Urine	2018-04-11	0	Pool of 10 urine droplets
UPE 728	Urine	2018-04-11	0	Pool of 10 urine droplets
UPE 729	Urine	2018-04-11	0	Pool of 10 urine droplets
UPE 730	Urine	2018-04-11	0	Pool of 10 urine droplets
UPE 731	Urine	2018-04-11	0	Pool of 10 urine droplets
UPE 732	Urine	2018-04-11	0	Pool of 10 urine droplets
UPE 733	Urine	2018-04-11	0	Pool of 10 urine droplets
UPE 760	Urine	2018-05-09	0	Pool of 10 urine droplets	10
UPE 761	Urine	2018-05-09	0	Pool of 10 urine droplets
UPE 762	Urine	2018-05-09	0	Pool of 10 urine droplets
UPE 763	Urine	2018-05-09	0	Pool of 10 urine droplets
UPE 764	Urine	2018-05-09	0	Pool of 10 urine droplets
UPE 765	Urine	2018-05-09	0	Pool of 10 urine droplets
UPE 766	Urine	2018-05-09	0	Pool of 10 urine droplets
UPE 767	Urine	2018-05-09	0	Pool of 10 urine droplets
UPE 768	Urine	2018-05-09	0	Pool of 10 urine droplets
UPE 769	Urine	2018-05-09	0	Pool of 10 urine droplets
UPE 787	Urine	2018-06-06	0	Pool of 10 urine droplets	9
UPE 789	Urine	2018-06-06	0	Pool of 10 urine droplets
UPE 790	Urine	2018-06-06	0	Pool of 10 urine droplets
UPE 800	Urine	2018-06-06	0	Pool of 10 urine droplets
UPE 801	Urine	2018-06-06	0	Pool of 10 urine droplets
UPE 804	Urine	2018-06-06	0	Pool of 10 urine droplets
UPE 806	Urine	2018-06-06	0	Pool of 10 urine droplets
UPE 808	Urine	2018-06-06	0	Pool of 10 urine droplets
UPE 809	Urine	2018-06-06	0	Pool of 10 urine droplets
UPE 813	Urine	2018-07-03	0	Pool of 10 urine droplets	5
UPE 815	Urine	2018-07-03	0	Pool of 10 urine droplets
UPE 816	Urine	2018-07-03	1	Pool of 10 urine droplets
UPE 826	Urine	2018-07-03	1	Pool of 10 urine droplets
UPE 829	Urine	2018-07-03	0	Pool of 10 urine droplets
UPE 839	Urine	2018-08-01	0	Pool of 10 urine droplets	5
UPE 840	Urine	2018-08-01	0	Pool of 10 urine droplets
UPE 841	Urine	2018-08-01	0	Pool of 10 urine droplets
UPE 842	Urine	2018-08-01	0	Pool of 10 urine droplets
UPE 843	Urine	2018-08-01	0	Pool of 10 urine droplets
UPE 934	Urine	2018-09-05	0	Single urine droplet	40
UPE 935	Urine	2018-09-05	0	Single urine droplet
UPE 936	Urine	2018-09-05	0	Single urine droplet
UPE 937	Urine	2018-09-05	0	Single urine droplet
UPE 938	Urine	2018-09-05	0	Single urine droplet
UPE 939	Urine	2018-09-05	0	Single urine droplet
UPE 940	Urine	2018-09-05	0	Single urine droplet
UPE 941	Urine	2018-09-05	0	Single urine droplet
UPE 942	Urine	2018-09-05	0	Single urine droplet
UPE 943	Urine	2018-09-05	0	Single urine droplet
UPE 944	Urine	2018-09-05	0	Single urine droplet
UPE 945	Urine	2018-09-05	0	Single urine droplet
UPE 946	Urine	2018-09-05	0	Single urine droplet
UPE 947	Urine	2018-09-05	0	Single urine droplet
UPE 948	Urine	2018-09-05	0	Single urine droplet
UPE 949	Urine	2018-09-05	0	Single urine droplet
UPE 950	Urine	2018-09-05	0	Single urine droplet
UPE 951	Urine	2018-09-05	0	Single urine droplet
UPE 952	Urine	2018-09-05	0	Single urine droplet
UPE 953	Urine	2018-09-05	0	Single urine droplet
UPE 954	Urine	2018-09-05	0	Single urine droplet
UPE 955	Urine	2018-09-05	0	Single urine droplet
UPE 956	Urine	2018-09-05	0	Single urine droplet
UPE 957	Urine	2018-09-05	0	Single urine droplet
UPE 958	Urine	2018-09-05	0	Single urine droplet
UPE 959	Urine	2018-09-05	0	Single urine droplet
UPE 960	Urine	2018-09-05	0	Single urine droplet
UPE 961	Urine	2018-09-05	0	Single urine droplet
UPE 962	Urine	2018-09-05	0	Single urine droplet
UPE 963	Urine	2018-09-05	0	Single urine droplet
UPE 964	Urine	2018-09-05	0	Single urine droplet
UPE 965	Urine	2018-09-05	0	Single urine droplet
UPE 966	Urine	2018-09-05	0	Single urine droplet
UPE 967	Urine	2018-09-05	0	Single urine droplet
UPE 968	Urine	2018-09-05	0	Single urine droplet
UPE 969	Urine	2018-09-05	0	Single urine droplet
UPE 970	Urine	2018-09-05	1	Single urine droplet
UPE 971	Urine	2018-09-05	0	Single urine droplet
UPE 972	Urine	2018-09-05	0	Single urine droplet
UPE 973	Urine	2018-09-05	0	Single urine droplet
UPE 1031	Urine	2018-10-02	0	Single urine droplet	40
UPE 1032	Urine	2018-10-02	0	Single urine droplet
UPE 1033	Urine	2018-10-02	0	Single urine droplet
UPE 1034	Urine	2018-10-02	0	Single urine droplet
UPE 1035	Urine	2018-10-02	0	Single urine droplet
UPE 1036	Urine	2018-10-02	0	Single urine droplet
UPE 1037	Urine	2018-10-02	0	Single urine droplet
UPE 1038	Urine	2018-10-02	0	Single urine droplet
UPE 1039	Urine	2018-10-02	0	Single urine droplet
UPE 1040	Urine	2018-10-02	0	Single urine droplet
UPE 1041	Urine	2018-10-02	1	Single urine droplet
UPE 1042	Urine	2018-10-02	0	Single urine droplet
UPE 1043	Urine	2018-10-02	0	Single urine droplet
UPE 1044	Urine	2018-10-02	0	Single urine droplet
UPE 1045	Urine	2018-10-02	0	Single urine droplet
UPE 1046	Urine	2018-10-02	0	Single urine droplet
UPE 1047	Urine	2018-10-02	1	Single urine droplet
UPE 1048	Urine	2018-10-02	0	Single urine droplet
UPE 1049	Urine	2018-10-02	0	Single urine droplet
UPE 1050	Urine	2018-10-02	1	Single urine droplet
UPE 1051	Urine	2018-10-02	0	Single urine droplet
UPE 1052	Urine	2018-10-02	0	Single urine droplet
UPE 1053	Urine	2018-10-02	0	Single urine droplet
UPE 1054	Urine	2018-10-02	0	Single urine droplet
UPE 1055	Urine	2018-10-02	0	Single urine droplet
UPE 1056	Urine	2018-10-02	0	Single urine droplet
UPE 1057	Urine	2018-10-02	0	Single urine droplet
UPE 1058	Urine	2018-10-02	0	Single urine droplet
UPE 1059	Urine	2018-10-02	0	Single urine droplet
UPE 1060	Urine	2018-10-02	0	Single urine droplet
UPE 1061	Urine	2018-10-02	0	Single urine droplet
UPE 1062	Urine	2018-10-02	0	Single urine droplet
UPE 1063	Urine	2018-10-02	0	Single urine droplet
UPE 1064	Urine	2018-10-02	0	Single urine droplet
UPE 1065	Urine	2018-10-02	0	Single urine droplet
UPE 1066	Urine	2018-10-02	0	Single urine droplet
UPE 1067	Urine	2018-10-02	0	Single urine droplet
UPE 1068	Urine	2018-10-02	0	Single urine droplet
UPE 1069	Urine	2018-10-02	0	Single urine droplet
UPE 1070	Urine	2018-10-02	0	Single urine droplet
UPE 1135	Urine	2018-11-07	0	Single urine droplet	40
UPE 1136	Urine	2018-11-07	1	Single urine droplet
UPE 1137	Urine	2018-11-07	0	Single urine droplet
UPE 1138	Urine	2018-11-07	0	Single urine droplet
UPE 1139	Urine	2018-11-07	0	Single urine droplet
UPE 1140	Urine	2018-11-07	0	Single urine droplet
UPE 1141	Urine	2018-11-07	0	Single urine droplet
UPE 1142	Urine	2018-11-07	0	Single urine droplet
UPE 1143	Urine	2018-11-07	1	Single urine droplet
UPE 1144	Urine	2018-11-07	0	Single urine droplet
UPE 1145	Urine	2018-11-07	0	Single urine droplet
UPE 1146	Urine	2018-11-07	0	Single urine droplet
UPE 1147	Urine	2018-11-07	1	Single urine droplet
UPE 1148	Urine	2018-11-07	0	Single urine droplet
UPE 1149	Urine	2018-11-07	0	Single urine droplet
UPE 1150	Urine	2018-11-07	0	Single urine droplet
UPE 1151	Urine	2018-11-07	0	Single urine droplet
UPE 1152	Urine	2018-11-07	0	Single urine droplet
UPE 1153	Urine	2018-11-07	0	Single urine droplet
UPE 1154	Urine	2018-11-07	0	Single urine droplet
UPE 1155	Urine	2018-11-07	0	Single urine droplet
UPE 1156	Urine	2018-11-07	0	Single urine droplet
UPE 1157	Urine	2018-11-07	0	Single urine droplet
UPE 1158	Urine	2018-11-07	0	Single urine droplet
UPE 1159	Urine	2018-11-07	0	Single urine droplet
UPE 1160	Urine	2018-11-07	0	Single urine droplet
UPE 1161	Urine	2018-11-07	0	Single urine droplet
UPE 1162	Urine	2018-11-07	1	Single urine droplet
UPE 1163	Urine	2018-11-07	1	Single urine droplet
UPE 1164	Urine	2018-11-07	0	Single urine droplet
UPE 1165	Urine	2018-11-07	0	Single urine droplet
UPE 1166	Urine	2018-11-07	0	Single urine droplet
UPE 1167	Urine	2018-11-07	0	Single urine droplet
UPE 1168	Urine	2018-11-07	0	Single urine droplet
UPE 1169	Urine	2018-11-07	0	Single urine droplet
UPE 1170	Urine	2018-11-07	0	Single urine droplet
UPE 1171	Urine	2018-11-07	0	Single urine droplet
UPE 1172	Urine	2018-11-07	0	Single urine droplet
UPE 1173	Urine	2018-11-07	0	Single urine droplet
UPE 1174	Urine	2018-11-07	0	Single urine droplet
UPE 1312	Urine	2018-12-04	0	Single urine droplet	40
UPE 1327	Urine	2018-12-04	0	Single urine droplet
UPE 1328	Urine	2018-12-04	0	Single urine droplet
UPE 1329	Urine	2018-12-04	0	Single urine droplet
UPE 1330	Urine	2018-12-04	0	Single urine droplet
UPE 1331	Urine	2018-12-04	0	Single urine droplet
UPE 1332	Urine	2018-12-04	0	Single urine droplet
UPE 1333	Urine	2018-12-04	0	Single urine droplet
UPE 1334	Urine	2018-12-04	0	Single urine droplet
UPE 1335	Urine	2018-12-04	0	Single urine droplet
UPE 1336	Urine	2018-12-04	0	Single urine droplet
UPE 1337	Urine	2018-12-04	0	Single urine droplet
UPE 1338	Urine	2018-12-04	0	Single urine droplet
UPE 1339	Urine	2018-12-04	0	Single urine droplet
UPE 1340	Urine	2018-12-04	0	Single urine droplet
UPE 1341	Urine	2018-12-04	0	Single urine droplet
UPE 1342	Urine	2018-12-04	0	Single urine droplet
UPE 1343	Urine	2018-12-04	0	Single urine droplet
UPE 1344	Urine	2018-12-04	0	Single urine droplet
UPE 1345	Urine	2018-12-04	0	Single urine droplet
UPE 1346	Urine	2018-12-04	0	Single urine droplet
UPE 1347	Urine	2018-12-04	0	Single urine droplet
UPE 1348	Urine	2018-12-04	0	Single urine droplet
UPE 1349	Urine	2018-12-04	0	Single urine droplet
UPE 1350	Urine	2018-12-04	0	Single urine droplet
UPE 1351	Urine	2018-12-04	0	Single urine droplet
UPE 1352	Urine	2018-12-04	0	Single urine droplet
UPE 1353	Urine	2018-12-04	0	Single urine droplet
UPE 1354	Urine	2018-12-04	0	Single urine droplet
UPE 1355	Urine	2018-12-04	0	Single urine droplet
UPE 1356	Urine	2018-12-04	0	Single urine droplet
UPE 1357	Urine	2018-12-04	0	Single urine droplet
UPE 1358	Urine	2018-12-04	0	Single urine droplet
UPE 1359	Urine	2018-12-04	0	Single urine droplet
UPE 1360	Urine	2018-12-04	0	Single urine droplet
UPE 1361	Urine	2018-12-04	0	Single urine droplet
UPE 1362	Urine	2018-12-04	0	Single urine droplet
UPE 1363	Urine	2018-12-04	0	Single urine droplet
UPE 1364	Urine	2018-12-04	0	Single urine droplet
UPE 1365	Urine	2018-12-04	0	Single urine droplet
UPE 1386	Urine	15 January 2019	0	Single urine droplet	37
UPE 1387	Urine	15 January 2019	0	Single urine droplet
UPE 1388	Urine	15 January 2019	0	Single urine droplet
UPE 1389	Urine	15 January 2019	0	Single urine droplet
UPE 1390	Urine	15 January 2019	0	Single urine droplet
UPE 1391	Urine	15 January 2019	0	Single urine droplet
UPE 1392	Urine	15 January 2019	0	Single urine droplet
UPE 1393	Urine	15 January 2019	0	Single urine droplet
UPE 1394	Urine	15 January 2019	0	Single urine droplet
UPE 1395	Urine	15 January 2019	0	Single urine droplet
UPE 1396	Urine	15 January 2019	0	Single urine droplet
UPE 1397	Urine	15 January 2019	0	Single urine droplet
UPE 1398	Urine	15 January 2019	0	Single urine droplet
UPE 1402	Urine	15 January 2019	0	Single urine droplet
UPE 1403	Urine	15 January 2019	0	Single urine droplet
UPE 1404	Urine	15 January 2019	0	Single urine droplet
UPE 1405	Urine	15 January 2019	0	Single urine droplet
UPE 1406	Urine	15 January 2019	0	Single urine droplet
UPE 1407	Urine	15 January 2019	0	Single urine droplet
UPE 1408	Urine	15 January 2019	0	Single urine droplet
UPE 1409	Urine	15 January 2019	0	Single urine droplet
UPE 1410	Urine	15 January 2019	0	Single urine droplet
UPE 1411	Urine	15 January 2019	0	Single urine droplet
UPE 1412	Urine	15 January 2019	0	Single urine droplet
UPE 1413	Urine	15 January 2019	0	Single urine droplet
UPE 1414	Urine	15 January 2019	0	Single urine droplet
UPE 1415	Urine	15 January 2019	0	Single urine droplet
UPE 1416	Urine	15 January 2019	0	Single urine droplet
UPE 1417	Urine	15 January 2019	0	Single urine droplet
UPE 1418	Urine	15 January 2019	0	Single urine droplet
UPE 1419	Urine	15 January 2019	0	Single urine droplet
UPE 1420	Urine	15 January 2019	0	Single urine droplet
UPE 1421	Urine	15 January 2019	0	Single urine droplet
UPE 1422	Urine	15 January 2019	0	Single urine droplet
UPE 1423	Urine	15 January 2019	0	Single urine droplet
UPE 1424	Urine	15 January 2019	0	Single urine droplet
UPE 1425	Urine	15 January 2019	0	Single urine droplet
UPE 1487	Urine	12 February 2019	0	Single urine droplet	40
UPE 1488	Urine	12 February 2019	0	Single urine droplet
UPE 1489	Urine	12 February 2019	0	Single urine droplet
UPE 1490	Urine	12 February 2019	0	Single urine droplet
UPE 1491	Urine	12 February 2019	0	Single urine droplet
UPE 1492	Urine	12 February 2019	0	Single urine droplet
UPE 1493	Urine	12 February 2019	0	Single urine droplet
UPE 1494	Urine	12 February 2019	0	Single urine droplet
UPE 1495	Urine	12 February 2019	0	Single urine droplet
UPE 1496	Urine	12 February 2019	0	Single urine droplet
UPE 1497	Urine	12 February 2019	0	Single urine droplet
UPE 1498	Urine	12 February 2019	0	Single urine droplet
UPE 1499	Urine	12 February 2019	0	Single urine droplet
UPE 1500	Urine	12 February 2019	0	Single urine droplet
UPE 1501	Urine	12 February 2019	0	Single urine droplet
UPE 1502	Urine	12 February 2019	0	Single urine droplet
UPE 1503	Urine	12 February 2019	0	Single urine droplet
UPE 1504	Urine	12 February 2019	0	Single urine droplet
UPE 1505	Urine	12 February 2019	0	Single urine droplet
UPE 1506	Urine	12 February 2019	0	Single urine droplet
UPE 1507	Urine	12 February 2019	0	Single urine droplet
UPE 1508	Urine	12 February 2019	0	Single urine droplet
UPE 1509	Urine	12 February 2019	0	Single urine droplet
UPE 1510	Urine	12 February 2019	0	Single urine droplet
UPE 1511	Urine	12 February 2019	0	Single urine droplet
UPE 1512	Urine	12 February 2019	0	Single urine droplet
UPE 1513	Urine	12 February 2019	0	Single urine droplet
UPE 1514	Urine	12 February 2019	0	Single urine droplet
UPE 1515	Urine	12 February 2019	0	Single urine droplet
UPE 1516	Urine	12 February 2019	0	Single urine droplet
UPE 1517	Urine	12 February 2019	0	Single urine droplet
UPE 1519	Urine	12 February 2019	0	Single urine droplet
UPE 1520	Urine	12 February 2019	0	Single urine droplet
UPE 1521	Urine	12 February 2019	0	Single urine droplet
UPE 1522	Urine	12 February 2019	0	Single urine droplet
UPE 1523	Urine	12 February 2019	0	Single urine droplet
UPE 1524	Urine	12 February 2019	0	Single urine droplet
UPE 1525	Urine	12 February 2019	0	Single urine droplet
UPE 1526	Urine	12 February 2019	0	Single urine droplet
UPE 1527	Urine	12 February 2019	0	Single urine droplet
UPE 1599	Urine	5 March 2019	0	Single urine droplet	40
UPE 1600	Urine	5 March 2019	0	Single urine droplet
UPE 1601	Urine	5 March 2019	0	Single urine droplet
UPE 1602	Urine	5 March 2019	0	Single urine droplet
UPE 1603	Urine	5 March 2019	0	Single urine droplet
UPE 1604	Urine	5 March 2019	0	Single urine droplet
UPE 1605	Urine	5 March 2019	0	Single urine droplet
UPE 1606	Urine	5 March 2019	0	Single urine droplet
UPE 1607	Urine	5 March 2019	0	Single urine droplet
UPE 1608	Urine	5 March 2019	0	Single urine droplet
UPE 1609	Urine	5 March 2019	0	Single urine droplet
UPE 1610	Urine	5 March 2019	0	Single urine droplet
UPE 1611	Urine	5 March 2019	0	Single urine droplet
UPE 1612	Urine	5 March 2019	0	Single urine droplet
UPE 1613	Urine	5 March 2019	0	Single urine droplet
UPE 1614	Urine	5 March 2019	0	Single urine droplet
UPE 1615	Urine	5 March 2019	0	Single urine droplet
UPE 1616	Urine	5 March 2019	0	Single urine droplet
UPE 1617	Urine	5 March 2019	0	Single urine droplet
UPE 1618	Urine	5 March 2019	0	Single urine droplet
UPE 1619	Urine	5 March 2019	0	Single urine droplet
UPE 1620	Urine	5 March 2019	0	Single urine droplet
UPE 1621	Urine	5 March 2019	0	Single urine droplet
UPE 1622	Urine	5 March 2019	0	Single urine droplet
UPE 1623	Urine	5 March 2019	0	Single urine droplet
UPE 1624	Urine	5 March 2019	0	Single urine droplet
UPE 1625	Urine	5 March 2019	0	Single urine droplet
UPE 1626	Urine	5 March 2019	0	Single urine droplet
UPE 1627	Urine	5 March 2019	0	Single urine droplet
UPE 1628	Urine	5 March 2019	0	Single urine droplet
UPE 1629	Urine	5 March 2019	0	Single urine droplet
UPE 1630	Urine	5 March 2019	0	Single urine droplet
UPE 1631	Urine	5 March 2019	0	Single urine droplet
UPE 1632	Urine	5 March 2019	0	Single urine droplet
UPE 1633	Urine	5 March 2019	0	Single urine droplet
UPE 1634	Urine	5 March 2019	0	Single urine droplet
UPE 1635	Urine	5 March 2019	0	Single urine droplet
UPE 1636	Urine	5 March 2019	0	Single urine droplet
UPE 1637	Urine	5 March 2019	0	Single urine droplet
UPE 1638	Urine	5 March 2019	0	Single urine droplet
UPE 1691	Urine	3 April 2019	0	Single urine droplet	38
UPE 1692	Urine	3 April 2019	0	Single urine droplet
UPE 1693	Urine	3 April 2019	0	Single urine droplet
UPE 1694	Urine	3 April 2019	0	Single urine droplet
UPE 1695	Urine	3 April 2019	0	Single urine droplet
UPE 1696	Urine	3 April 2019	0	Single urine droplet
UPE 1697	Urine	3 April 2019	0	Single urine droplet
UPE 1698	Urine	3 April 2019	0	Single urine droplet
UPE 1699	Urine	3 April 2019	0	Single urine droplet
UPE 1700	Urine	3 April 2019	0	Single urine droplet
UPE 1701	Urine	3 April 2019	0	Single urine droplet
UPE 1702	Urine	3 April 2019	0	Single urine droplet
UPE 1703	Urine	3 April 2019	0	Single urine droplet
UPE 1704	Urine	3 April 2019	0	Single urine droplet
UPE 1705	Urine	3 April 2019	0	Single urine droplet
UPE 1706	Urine	3 April 2019	0	Single urine droplet
UPE 1707	Urine	3 April 2019	0	Single urine droplet
UPE 1708	Urine	3 April 2019	0	Single urine droplet
UPE 1709	Urine	3 April 2019	0	Single urine droplet
UPE 1710	Urine	3 April 2019	0	Single urine droplet
UPE 1711	Urine	3 April 2019	0	Single urine droplet
UPE 1712	Urine	3 April 2019	0	Single urine droplet
UPE 1713	Urine	3 April 2019	0	Single urine droplet
UPE 1714	Urine	3 April 2019	0	Single urine droplet
UPE 1715	Urine	3 April 2019	0	Single urine droplet
UPE 1716	Urine	3 April 2019	0	Single urine droplet
UPE 1717	Urine	3 April 2019	0	Single urine droplet
UPE 1718	Urine	3 April 2019	0	Single urine droplet
UPE 1719	Urine	3 April 2019	0	Single urine droplet
UPE 1720	Urine	3 April 2019	0	Single urine droplet
UPE 1768	Urine	3 April 2019	0	Single urine droplet
UPE 1769	Urine	3 April 2019	0	Single urine droplet
UPE 1770	Urine	3 April 2019	0	Single urine droplet
UPE 1771	Urine	3 April 2019	0	Single urine droplet
UPE 1772	Urine	3 April 2019	0	Single urine droplet
UPE 1773	Urine	3 April 2019	0	Single urine droplet
UPE 1774	Urine	3 April 2019	0	Single urine droplet
UPE 1775	Urine	3 April 2019	0	Single urine droplet
UPE 1793	Urine	15 May 2019	0	Single urine droplet	35
UPE 1794	Urine	15 May 2019	0	Single urine droplet
UPE 1795	Urine	15 May 2019	0	Single urine droplet
UPE 1796	Urine	15 May 2019	0	Single urine droplet
UPE 1797	Urine	15 May 2019	0	Single urine droplet
UPE 1798	Urine	15 May 2019	0	Single urine droplet
UPE 1799	Urine	15 May 2019	0	Single urine droplet
UPE 1800	Urine	15 May 2019	0	Single urine droplet
UPE 1801	Urine	15 May 2019	0	Single urine droplet
UPE 1802	Urine	15 May 2019	0	Single urine droplet
UPE 1803	Urine	15 May 2019	0	Single urine droplet
UPE 1804	Urine	15 May 2019	0	Single urine droplet
UPE 1805	Urine	15 May 2019	0	Single urine droplet
UPE 1806	Urine	15 May 2019	0	Single urine droplet
UPE 1807	Urine	15 May 2019	0	Single urine droplet
UPE 1808	Urine	15 May 2019	0	Single urine droplet
UPE 1809	Urine	15 May 2019	0	Single urine droplet
UPE 1810	Urine	15 May 2019	0	Single urine droplet
UPE 1811	Urine	15 May 2019	0	Single urine droplet
UPE 1812	Urine	15 May 2019	0	Single urine droplet
UPE 1813	Urine	15 May 2019	0	Single urine droplet
UPE 1814	Urine	15 May 2019	0	Single urine droplet
UPE 1815	Urine	15 May 2019	0	Single urine droplet
UPE 1816	Urine	15 May 2019	0	Single urine droplet
UPE 1817	Urine	15 May 2019	0	Single urine droplet
UPE 1818	Urine	15 May 2019	0	Single urine droplet
UPE 1819	Urine	15 May 2019	0	Single urine droplet
UPE 1821	Urine	15 May 2019	0	Single urine droplet
UPE 1822	Urine	15 May 2019	0	Single urine droplet
UPE 1823	Urine	15 May 2019	0	Single urine droplet
UPE 1824	Urine	15 May 2019	0	Single urine droplet
UPE 1825	Urine	15 May 2019	0	Single urine droplet
UPE 1826	Urine	15 May 2019	0	Single urine droplet
UPE 1827	Urine	15 May 2019	0	Single urine droplet
UPE 1828	Urine	15 May 2019	0	Single urine droplet
UPE 1890	Urine	10 June 2019	0	Single urine droplet	40
UPE 1891	Urine	10 June 2019	0	Single urine droplet
UPE 1892	Urine	10 June 2019	0	Single urine droplet
UPE 1893	Urine	10 June 2019	0	Single urine droplet
UPE 1894	Urine	10 June 2019	0	Single urine droplet
UPE 1895	Urine	10 June 2019	0	Single urine droplet
UPE 1896	Urine	10 June 2019	0	Single urine droplet
UPE 1897	Urine	10 June 2019	0	Single urine droplet
UPE 1898	Urine	10 June 2019	0	Single urine droplet
UPE 1899	Urine	10 June 2019	1	Single urine droplet
UPE 1900	Urine	10 June 2019	1	Single urine droplet
UPE 1901	Urine	10 June 2019	0	Single urine droplet
UPE 1902	Urine	10 June 2019	0	Single urine droplet
UPE 1903	Urine	10 June 2019	0	Single urine droplet
UPE 1904	Urine	10 June 2019	1	Single urine droplet
UPE 1905	Urine	10 June 2019	0	Single urine droplet
UPE 1906	Urine	10 June 2019	0	Single urine droplet
UPE 1907	Urine	10 June 2019	1	Single urine droplet
UPE 1908	Urine	10 June 2019	0	Single urine droplet
UPE 1909	Urine	10 June 2019	0	Single urine droplet
UPE 1910	Urine	10 June 2019	0	Single urine droplet
UPE 1911	Urine	10 June 2019	0	Single urine droplet
UPE 1912	Urine	10 June 2019	1	Single urine droplet
UPE 1913	Urine	10 June 2019	1	Single urine droplet
UPE 1914	Urine	10 June 2019	0	Single urine droplet
UPE 1915	Urine	10 June 2019	1	Single urine droplet
UPE 1916	Urine	10 June 2019	1	Single urine droplet
UPE 1917	Urine	10 June 2019	0	Single urine droplet
UPE 1918	Urine	10 June 2019	0	Single urine droplet
UPE 1919	Urine	10 June 2019	1	Single urine droplet
UPE 1920	Urine	10 June 2019	0	Single urine droplet
UPE 1921	Urine	10 June 2019	0	Single urine droplet
UPE 1922	Urine	10 June 2019	0	Single urine droplet
UPE 1923	Urine	10 June 2019	0	Single urine droplet
UPE 1924	Urine	10 June 2019	0	Single urine droplet
UPE 1925	Urine	10 June 2019	0	Single urine droplet
UPE 1926	Urine	10 June 2019	0	Single urine droplet
UPE 1927	Urine	10 June 2019	1	Single urine droplet
UPE 1928	Urine	10 June 2019	1	Single urine droplet
UPE 1929	Urine	10 June 2019	0	Single urine droplet
UPE 1950	Urine	2 July 2019	0	Single urine droplet	22
UPE 1951	Urine	2 July 2019	0	Single urine droplet
UPE 1952	Urine	2 July 2019	0	Single urine droplet
UPE 1953	Urine	2 July 2019	0	Single urine droplet
UPE 1954	Urine	2 July 2019	1	Single urine droplet
UPE 1956	Urine	2 July 2019	0	Single urine droplet
UPE 1957	Urine	2 July 2019	0	Single urine droplet
UPE 1958	Urine	2 July 2019	0	Single urine droplet
UPE 1959	Urine	2 July 2019	1	Single urine droplet
UPE 1960	Urine	2 July 2019	0	Single urine droplet
UPE 1961	Urine	2 July 2019	0	Single urine droplet
UPE 1962	Urine	2 July 2019	0	Single urine droplet
UPE 1963	Urine	2 July 2019	1	Single urine droplet
UPE 1965	Urine	2 July 2019	0	Single urine droplet
UPE 1966	Urine	2 July 2019	0	Single urine droplet
UPE 1967	Urine	2 July 2019	1	Single urine droplet
UPE 1968	Urine	2 July 2019	0	Single urine droplet
UPE 1969	Urine	2 July 2019	0	Single urine droplet
UPE 1970	Urine	2 July 2019	1	Single urine droplet
UPE 1971	Urine	2 July 2019	0	Single urine droplet
UPE 1972	Urine	2 July 2019	0	Single urine droplet
UPE 1973	Urine	2 July 2019	0	Single urine droplet
UPE 2002	Urine	13 August 2019	0	Single urine droplet	40
UPE 2003	Urine	13 August 2019	0	Single urine droplet
UPE 2004	Urine	13 August 2019	0	Single urine droplet
UPE 2005	Urine	13 August 2019	0	Single urine droplet
UPE 2006	Urine	13 August 2019	0	Single urine droplet
UPE 2007	Urine	13 August 2019	0	Single urine droplet
UPE 2008	Urine	13 August 2019	0	Single urine droplet
UPE 2009	Urine	13 August 2019	0	Single urine droplet
UPE 2010	Urine	13 August 2019	0	Single urine droplet
UPE 2011	Urine	13 August 2019	0	Single urine droplet
UPE 2013	Urine	13 August 2019	0	Single urine droplet
UPE 2014	Urine	13 August 2019	0	Single urine droplet
UPE 2015	Urine	13 August 2019	0	Single urine droplet
UPE 2016	Urine	13 August 2019	0	Single urine droplet
UPE 2017	Urine	13 August 2019	0	Single urine droplet
UPE 2018	Urine	13 August 2019	0	Single urine droplet
UPE 2019	Urine	13 August 2019	0	Single urine droplet
UPE 2020	Urine	13 August 2019	0	Single urine droplet
UPE 2021	Urine	13 August 2019	0	Single urine droplet
UPE 2022	Urine	13 August 2019	0	Single urine droplet
UPE 2023	Urine	13 August 2019	0	Single urine droplet
UPE 2024	Urine	13 August 2019	0	Single urine droplet
UPE 2025	Urine	13 August 2019	0	Single urine droplet
UPE 2026	Urine	13 August 2019	0	Single urine droplet
UPE 2027	Urine	13 August 2019	0	Single urine droplet
UPE 2028	Urine	13 August 2019	0	Single urine droplet
UPE 2029	Urine	13 August 2019	0	Single urine droplet
UPE 2030	Urine	13 August 2019	0	Single urine droplet
UPE 2031	Urine	13 August 2019	0	Single urine droplet
UPE 2032	Urine	13 August 2019	0	Single urine droplet
UPE 2033	Urine	13 August 2019	0	Single urine droplet
UPE 2034	Urine	13 August 2019	0	Single urine droplet
UPE 2036	Urine	13 August 2019	0	Single urine droplet
UPE 2037	Urine	13 August 2019	0	Single urine droplet
UPE 2038	Urine	13 August 2019	0	Single urine droplet
UPE 2039	Urine	13 August 2019	0	Single urine droplet
UPE 2040	Urine	13 August 2019	0	Single urine droplet
UPE 2041	Urine	13 August 2019	0	Single urine droplet
UPE 2042	Urine	13 August 2019	0	Single urine droplet
UPE 2043	Urine	13 August 2019	0	Single urine droplet
UPE 2173	Urine	2 September 2019	0	Single urine droplet	23
UPE 2174	Urine	2 September 2019	0	Single urine droplet
UPE 2175	Urine	2 September 2019	0	Single urine droplet
UPE 2176	Urine	2 September 2019	0	Single urine droplet
UPE 2177	Urine	2 September 2019	0	Single urine droplet
UPE 2178	Urine	2 September 2019	0	Single urine droplet
UPE 2179	Urine	2 September 2019	0	Single urine droplet
UPE 2180	Urine	2 September 2019	0	Single urine droplet
UPE 2181	Urine	2 September 2019	0	Single urine droplet
UPE 2182	Urine	2 September 2019	0	Single urine droplet
UPE 2183	Urine	2 September 2019	0	Single urine droplet
UPE 2184	Urine	2 September 2019	0	Single urine droplet
UPE 2185	Urine	2 September 2019	0	Single urine droplet
UPE 2186	Urine	2 September 2019	0	Single urine droplet
UPE 2187	Urine	2 September 2019	0	Single urine droplet
UPE 2188	Urine	2 September 2019	0	Single urine droplet
UPE 2189	Urine	2 September 2019	0	Single urine droplet
UPE 2190	Urine	2 September 2019	0	Single urine droplet
UPE 2191	Urine	2 September 2019	0	Single urine droplet
UPE 2192	Urine	2 September 2019	0	Single urine droplet
UPE 2193	Urine	2 September 2019	0	Single urine droplet
UPE 2194	Urine	2 September 2019	0	Single urine droplet
UPE 2195	Urine	2 September 2019	0	Single urine droplet

## Sheet: 4. Population-level Fecal
Laboratory reference number	Sample type	Collection date	Result (1 = positive; 0= negative)	Comment	Samples per event
UPE 060	Fecal	2017-06-07	0	Pool of 3 faecal boluses	18
UPE 061	Fecal	2017-06-07	0	Pool of 3 faecal boluses
UPE 062	Fecal	2017-06-07	0	Pool of 3 faecal boluses
UPE 063	Fecal	2017-06-07	0	Pool of 3 faecal boluses
UPE 064	Fecal	2017-06-07	1	Pool of 3 faecal boluses
UPE 065	Fecal	2017-06-07	0	Pool of 3 faecal boluses
UPE 066	Fecal	2017-06-07	0	Pool of 3 faecal boluses
UPE 067	Fecal	2017-06-07	0	Pool of 3 faecal boluses
UPE 068	Fecal	2017-06-07	1	Pool of 3 faecal boluses
UPE 069	Fecal	2017-06-07	0	Pool of 3 faecal boluses
UPE 070	Fecal	2017-06-07	1	Pool of 3 faecal boluses
UPE 071	Fecal	2017-06-07	0	Pool of 3 faecal boluses
UPE 072	Fecal	2017-06-07	0	Pool of 3 faecal boluses
UPE 073	Fecal	2017-06-07	0	Pool of 3 faecal boluses
UPE 074	Fecal	2017-06-07	0	Pool of 3 faecal boluses
UPE 075	Fecal	2017-06-07	1	Pool of 3 faecal boluses
UPE 076	Fecal	2017-06-07	1	Pool of 3 faecal boluses
UPE 077	Fecal	2017-06-07	1	Pool of 3 faecal boluses
UPE 101	Fecal	2017-07-18	0	Pool of 3 faecal boluses	14
UPE 102	Fecal	2017-07-18	0	Pool of 3 faecal boluses
UPE 103	Fecal	2017-07-18	1	Pool of 3 faecal boluses
UPE 104	Fecal	2017-07-18	0	Pool of 3 faecal boluses
UPE 105	Fecal	2017-07-18	0	Pool of 3 faecal boluses
UPE 106	Fecal	2017-07-18	0	Pool of 3 faecal boluses
UPE 107	Fecal	2017-07-18	0	Pool of 3 faecal boluses
UPE 108	Fecal	2017-07-18	0	Pool of 3 faecal boluses
UPE 109	Fecal	2017-07-18	0	Pool of 3 faecal boluses
UPE 110	Fecal	2017-07-18	0	Pool of 3 faecal boluses
UPE 129	Fecal	2017-07-18	0	Pool of 3 faecal boluses
UPE 134	Fecal	2017-08-07	0	Pool of 3 faecal boluses	25
UPE 135	Fecal	2017-08-07	0	Pool of 3 faecal boluses
UPE 137	Fecal	2017-08-07	0	Pool of 3 faecal boluses
UPE 138	Fecal	2017-08-07	0	Pool of 3 faecal boluses
UPE 139	Fecal	2017-08-07	0	Pool of 3 faecal boluses
UPE 140	Fecal	2017-08-07	1	Pool of 3 faecal boluses
UPE 141	Fecal	2017-08-07	0	Pool of 3 faecal boluses
UPE 142	Fecal	2017-08-07	0	Pool of 3 faecal boluses
UPE 143	Fecal	2017-08-07	0	Pool of 3 faecal boluses
UPE 144	Fecal	2017-08-07	0	Pool of 3 faecal boluses
UPE 145	Fecal	2017-08-07	1	Pool of 3 faecal boluses
UPE 146	Fecal	2017-08-07	0	Pool of 3 faecal boluses
UPE 148	Fecal	2017-08-07	0	Pool of 3 faecal boluses
UPE 149	Fecal	2017-08-07	0	Pool of 3 faecal boluses
UPE 150	Fecal	2017-08-07	0	Pool of 3 faecal boluses
UPE 151	Fecal	2017-08-07	0	Pool of 3 faecal boluses
UPE 152	Fecal	2017-08-07	0	Pool of 3 faecal boluses
UPE 153	Fecal	2017-08-07	0	Pool of 3 faecal boluses
UPE 154	Fecal	2017-08-07	0	Pool of 3 faecal boluses
UPE 155	Fecal	2017-08-07	1	Pool of 3 faecal boluses
UPE 156	Fecal	2017-08-07	0	Pool of 3 faecal boluses
UPE 157	Fecal	2017-08-07	1	Pool of 3 faecal boluses
UPE 158	Fecal	2017-08-07	0	Pool of 3 faecal boluses
UPE 159	Fecal	2017-08-07	0	Pool of 3 faecal boluses
UPE 160	Fecal	2017-08-07	0	Pool of 3 faecal boluses
UPE 205	Fecal	2017-09-27	0	Pool of 3 faecal boluses	41
UPE 206	Fecal	2017-09-27	0	Pool of 3 faecal boluses
UPE 207	Fecal	2017-09-27	1	Pool of 3 faecal boluses
UPE 208	Fecal	2017-09-27	0	Pool of 3 faecal boluses
UPE 210	Fecal	2017-09-27	0	Pool of 3 faecal boluses
UPE 211	Fecal	2017-09-27	0	Pool of 3 faecal boluses
UPE 212	Fecal	2017-09-27	0	Pool of 3 faecal boluses
UPE 213	Fecal	2017-09-27	0	Pool of 3 faecal boluses
UPE 214	Fecal	2017-09-27	0	Pool of 3 faecal boluses
UPE 215	Fecal	2017-09-27	0	Pool of 3 faecal boluses
UPE 216	Fecal	2017-09-27	0	Pool of 3 faecal boluses
UPE 217	Fecal	2017-09-27	0	Pool of 3 faecal boluses
UPE 218	Fecal	2017-09-27	1	Pool of 3 faecal boluses
UPE 219	Fecal	2017-09-27	0	Pool of 3 faecal boluses
UPE 220	Fecal	2017-09-27	1	Pool of 3 faecal boluses
UPE 221	Fecal	2017-09-27	0	Pool of 3 faecal boluses
UPE 222	Fecal	2017-09-27	0	Pool of 3 faecal boluses
UPE 223	Fecal	2017-09-27	0	Pool of 3 faecal boluses
UPE 224	Fecal	2017-09-27	1	Pool of 3 faecal boluses
UPE 225	Fecal	2017-09-27	0	Pool of 3 faecal boluses
UPE 226	Fecal	2017-09-27	0	Pool of 3 faecal boluses
UPE 227	Fecal	2017-09-27	0	Pool of 3 faecal boluses
UPE 228	Fecal	2017-09-27	0	Pool of 3 faecal boluses
UPE 229	Fecal	2017-09-27	0	Pool of 3 faecal boluses
UPE 230	Fecal	2017-09-27	1	Pool of 3 faecal boluses
UPE 231	Fecal	2017-09-27	0	Pool of 3 faecal boluses
UPE 232	Fecal	2017-09-27	0	Pool of 3 faecal boluses
UPE 233	Fecal	2017-09-27	0	Pool of 3 faecal boluses
UPE 234	Fecal	2017-09-27	0	Pool of 3 faecal boluses
UPE 235	Fecal	2017-09-27	0	Pool of 3 faecal boluses
UPE 236	Fecal	2017-09-27	0	Pool of 3 faecal boluses
UPE 237	Fecal	2017-09-27	0	Pool of 3 faecal boluses
UPE 239	Fecal	2017-09-27	0	Pool of 3 faecal boluses
UPE 240	Fecal	2017-09-27	0	Pool of 3 faecal boluses
UPE 241	Fecal	2017-09-27	0	Pool of 3 faecal boluses
UPE 242	Fecal	2017-09-27	0	Pool of 3 faecal boluses
UPE 243	Fecal	2017-09-27	0	Pool of 3 faecal boluses
UPE 244	Fecal	2017-09-27	0	Pool of 3 faecal boluses
UPE 245	Fecal	2017-09-27	0	Pool of 3 faecal boluses
UPE 246	Fecal	2017-09-27	1	Pool of 3 faecal boluses
UPE 247	Fecal	2017-09-27	0	Pool of 3 faecal boluses
UPE 274	Fecal	2017-10-17	0	Pool of 3 faecal boluses	37
UPE 275	Fecal	2017-10-17	0	Pool of 3 faecal boluses
UPE 276	Fecal	2017-10-17	0	Pool of 3 faecal boluses
UPE 277	Fecal	2017-10-17	0	Pool of 3 faecal boluses
UPE 278	Fecal	2017-10-17	0	Pool of 3 faecal boluses
UPE 279	Fecal	2017-10-17	0	Pool of 3 faecal boluses
UPE 280	Fecal	2017-10-17	0	Pool of 3 faecal boluses
UPE 281	Fecal	2017-10-17	1	Pool of 3 faecal boluses
UPE 282	Fecal	2017-10-17	0	Pool of 3 faecal boluses
UPE 283	Fecal	2017-10-17	0	Pool of 3 faecal boluses
UPE 284	Fecal	2017-10-17	0	Pool of 3 faecal boluses
UPE 285	Fecal	2017-10-17	0	Pool of 3 faecal boluses
UPE 286	Fecal	2017-10-17	0	Pool of 3 faecal boluses
UPE 287	Fecal	2017-10-17	0	Pool of 3 faecal boluses
UPE 288	Fecal	2017-10-17	0	Pool of 3 faecal boluses
UPE 289	Fecal	2017-10-17	0	Pool of 3 faecal boluses
UPE 291	Fecal	2017-10-17	0	Pool of 3 faecal boluses
UPE 292	Fecal	2017-10-17	0	Pool of 3 faecal boluses
UPE 293	Fecal	2017-10-17	0	Pool of 3 faecal boluses
UPE 294	Fecal	2017-10-17	0	Pool of 3 faecal boluses
UPE 295	Fecal	2017-10-17	0	Pool of 3 faecal boluses
UPE 296	Fecal	2017-10-17	0	Pool of 3 faecal boluses
UPE 298	Fecal	2017-10-17	0	Pool of 3 faecal boluses
UPE 299	Fecal	2017-10-17	0	Pool of 3 faecal boluses
UPE 300	Fecal	2017-10-17	0	Pool of 3 faecal boluses
UPE 301	Fecal	2017-10-17	0	Pool of 3 faecal boluses
UPE 302	Fecal	2017-10-17	0	Pool of 3 faecal boluses
UPE 303	Fecal	2017-10-17	0	Pool of 3 faecal boluses
UPE 304	Fecal	2017-10-17	0	Pool of 3 faecal boluses
UPE 305	Fecal	2017-10-17	0	Pool of 3 faecal boluses
UPE 306	Fecal	2017-10-17	1	Pool of 3 faecal boluses
UPE 307	Fecal	2017-10-17	0	Pool of 3 faecal boluses
UPE 308	Fecal	2017-10-17	0	Pool of 3 faecal boluses
UPE 309	Fecal	2017-10-17	0	Pool of 3 faecal boluses
UPE 310	Fecal	2017-10-17	0	Pool of 3 faecal boluses
UPE 311	Fecal	2017-10-17	0	Pool of 3 faecal boluses
UPE 312	Fecal	2017-10-17	0	Pool of 3 faecal boluses
UPE 368	Fecal	2017-11-08	0	Pool of 3 faecal boluses	37
UPE 369	Fecal	2017-11-08	0	Pool of 3 faecal boluses
UPE 370	Fecal	2017-11-08	0	Pool of 3 faecal boluses
UPE 371	Fecal	2017-11-08	0	Pool of 3 faecal boluses
UPE 372	Fecal	2017-11-08	0	Pool of 3 faecal boluses
UPE 373	Fecal	2017-11-08	0	Pool of 3 faecal boluses
UPE 374	Fecal	2017-11-08	0	Pool of 3 faecal boluses
UPE 375	Fecal	2017-11-08	0	Pool of 3 faecal boluses
UPE 376	Fecal	2017-11-08	0	Pool of 3 faecal boluses
UPE 377	Fecal	2017-11-08	0	Pool of 3 faecal boluses
UPE 378	Fecal	2017-11-08	0	Pool of 3 faecal boluses
UPE 379	Fecal	2017-11-08	0	Pool of 3 faecal boluses
UPE 380	Fecal	2017-11-08	0	Pool of 3 faecal boluses
UPE 381	Fecal	2017-11-08	0	Pool of 3 faecal boluses
UPE 382	Fecal	2017-11-08	0	Pool of 3 faecal boluses
UPE 383	Fecal	2017-11-08	0	Pool of 3 faecal boluses
UPE 384	Fecal	2017-11-08	0	Pool of 3 faecal boluses
UPE 385	Fecal	2017-11-08	0	Pool of 3 faecal boluses
UPE 386	Fecal	2017-11-08	0	Pool of 3 faecal boluses
UPE 387	Fecal	2017-11-08	0	Pool of 3 faecal boluses
UPE 388	Fecal	2017-11-08	0	Pool of 3 faecal boluses
UPE 389	Fecal	2017-11-08	0	Pool of 3 faecal boluses
UPE 391	Fecal	2017-11-08	0	Pool of 3 faecal boluses
UPE 392	Fecal	2017-11-08	0	Pool of 3 faecal boluses
UPE 393	Fecal	2017-11-08	0	Pool of 3 faecal boluses
UPE 394	Fecal	2017-11-08	0	Pool of 3 faecal boluses
UPE 395	Fecal	2017-11-08	1	Pool of 3 faecal boluses
UPE 396	Fecal	2017-11-08	0	Pool of 3 faecal boluses
UPE 397	Fecal	2017-11-08	0	Pool of 3 faecal boluses
UPE 398	Fecal	2017-11-08	0	Pool of 3 faecal boluses
UPE 399	Fecal	2017-11-08	0	Pool of 3 faecal boluses
UPE 400	Fecal	2017-11-08	0	Pool of 3 faecal boluses
UPE 401	Fecal	2017-11-08	0	Pool of 3 faecal boluses
UPE 402	Fecal	2017-11-08	0	Pool of 3 faecal boluses
UPE 403	Fecal	2017-11-08	0	Pool of 3 faecal boluses
UPE 404	Fecal	2017-11-08	0	Pool of 3 faecal boluses
UPE 405	Fecal	2017-11-08	0	Pool of 3 faecal boluses
UPE 425	Fecal	2017-12-05	0	Pool of 3 faecal boluses	45
UPE 426	Fecal	2017-12-05	1	Pool of 3 faecal boluses
UPE 427	Fecal	2017-12-05	0	Pool of 3 faecal boluses
UPE 428	Fecal	2017-12-05	0	Pool of 3 faecal boluses
UPE 429	Fecal	2017-12-05	0	Pool of 3 faecal boluses
UPE 430	Fecal	2017-12-05	0	Pool of 3 faecal boluses
UPE 431	Fecal	2017-12-05	0	Pool of 3 faecal boluses
UPE 432	Fecal	2017-12-05	0	Pool of 3 faecal boluses
UPE 433	Fecal	2017-12-05	0	Pool of 3 faecal boluses
UPE 434	Fecal	2017-12-05	0	Pool of 3 faecal boluses
UPE 435	Fecal	2017-12-05	0	Pool of 3 faecal boluses
UPE 436	Fecal	2017-12-05	0	Pool of 3 faecal boluses
UPE 437	Fecal	2017-12-05	1	Pool of 3 faecal boluses
UPE 438	Fecal	2017-12-05	0	Pool of 3 faecal boluses
UPE 439	Fecal	2017-12-05	0	Pool of 3 faecal boluses
UPE 440	Fecal	2017-12-05	0	Pool of 3 faecal boluses
UPE 441	Fecal	2017-12-05	0	Pool of 3 faecal boluses
UPE 442	Fecal	2017-12-05	0	Pool of 3 faecal boluses
UPE 443	Fecal	2017-12-05	1	Pool of 3 faecal boluses
UPE 444	Fecal	2017-12-05	0	Pool of 3 faecal boluses
UPE 445	Fecal	2017-12-05	0	Pool of 3 faecal boluses
UPE 446	Fecal	2017-12-05	0	Pool of 3 faecal boluses
UPE 447	Fecal	2017-12-05	1	Pool of 3 faecal boluses
UPE 448	Fecal	2017-12-05	0	Pool of 3 faecal boluses
UPE 449	Fecal	2017-12-05	0	Pool of 3 faecal boluses
UPE 450	Fecal	2017-12-05	0	Pool of 3 faecal boluses
UPE 451	Fecal	2017-12-05	0	Pool of 3 faecal boluses
UPE 452	Fecal	2017-12-05	0	Pool of 3 faecal boluses
UPE 453	Fecal	2017-12-05	0	Pool of 3 faecal boluses
UPE 454	Fecal	2017-12-05	0	Pool of 3 faecal boluses
UPE 455	Fecal	2017-12-05	0	Pool of 3 faecal boluses
UPE 456	Fecal	2017-12-05	0	Pool of 3 faecal boluses
UPE 457	Fecal	2017-12-05	0	Pool of 3 faecal boluses
UPE 458	Fecal	2017-12-05	0	Pool of 3 faecal boluses
UPE 459	Fecal	2017-12-05	0	Pool of 3 faecal boluses
UPE 490	Fecal	2017-12-05	0	Pool of 3 faecal boluses
UPE 491	Fecal	2017-12-05	0	Pool of 3 faecal boluses
UPE 492	Fecal	2017-12-05	0	Pool of 3 faecal boluses
UPE 493	Fecal	2017-12-05	1	Pool of 3 faecal boluses
UPE 494	Fecal	2017-12-05	0	Pool of 3 faecal boluses
UPE 495	Fecal	2017-12-05	0	Pool of 3 faecal boluses
UPE 496	Fecal	2017-12-05	0	Pool of 3 faecal boluses
UPE 497	Fecal	2017-12-05	0	Pool of 3 faecal boluses
UPE 498	Fecal	2017-12-05	0	Pool of 3 faecal boluses
UPE 499	Fecal	2017-12-05	0	Pool of 3 faecal boluses
UPE 538	Fecal	2018-01-24	0	Pool of 3 faecal boluses	37
UPE 539	Fecal	2018-01-24	0	Pool of 3 faecal boluses
UPE 540	Fecal	2018-01-24	0	Pool of 3 faecal boluses
UPE 541	Fecal	2018-01-24	0	Pool of 3 faecal boluses
UPE 542	Fecal	2018-01-24	0	Pool of 3 faecal boluses
UPE 543	Fecal	2018-01-24	0	Pool of 3 faecal boluses
UPE 544	Fecal	2018-01-24	0	Pool of 3 faecal boluses
UPE 545	Fecal	2018-01-24	0	Pool of 3 faecal boluses
UPE 546	Fecal	2018-01-24	0	Pool of 3 faecal boluses
UPE 547	Fecal	2018-01-24	0	Pool of 3 faecal boluses
UPE 548	Fecal	2018-01-24	0	Pool of 3 faecal boluses
UPE 549	Fecal	2018-01-24	0	Pool of 3 faecal boluses
UPE 550	Fecal	2018-01-24	0	Pool of 3 faecal boluses
UPE 551	Fecal	2018-01-24	0	Pool of 3 faecal boluses
UPE 552	Fecal	2018-01-24	0	Pool of 3 faecal boluses
UPE 553	Fecal	2018-01-24	0	Pool of 3 faecal boluses
UPE 554	Fecal	2018-01-24	0	Pool of 3 faecal boluses
UPE 555	Fecal	2018-01-24	0	Pool of 3 faecal boluses
UPE 556	Fecal	2018-01-24	0	Pool of 3 faecal boluses
UPE 557	Fecal	2018-01-24	0	Pool of 3 faecal boluses
UPE 558	Fecal	2018-01-24	0	Pool of 3 faecal boluses
UPE 559	Fecal	2018-01-24	0	Pool of 3 faecal boluses
UPE 560	Fecal	2018-01-24	0	Pool of 3 faecal boluses
UPE 561	Fecal	2018-01-24	0	Pool of 3 faecal boluses
UPE 562	Fecal	2018-01-24	0	Pool of 3 faecal boluses
UPE 563	Fecal	2018-01-24	0	Pool of 3 faecal boluses
UPE 564	Fecal	2018-01-24	0	Pool of 3 faecal boluses
UPE 565	Fecal	2018-01-24	0	Pool of 3 faecal boluses
UPE 566	Fecal	2018-01-24	0	Pool of 3 faecal boluses
UPE 567	Fecal	2018-01-24	0	Pool of 3 faecal boluses
UPE 568	Fecal	2018-01-24	0	Pool of 3 faecal boluses
UPE 569	Fecal	2018-01-24	0	Pool of 3 faecal boluses
UPE 570	Fecal	2018-01-24	0	Pool of 3 faecal boluses
UPE 571	Fecal	2018-01-24	0	Pool of 3 faecal boluses
UPE 572	Fecal	2018-01-24	0	Pool of 3 faecal boluses
UPE 573	Fecal	2018-01-24	0	Pool of 3 faecal boluses
UPE 574	Fecal	2018-01-24	0	Pool of 3 faecal boluses
UPE 631	Fecal	2018-02-07	0	Pool of 3 faecal boluses	39
UPE 632	Fecal	2018-02-07	0	Pool of 3 faecal boluses
UPE 633	Fecal	2018-02-07	0	Pool of 3 faecal boluses
UPE 634	Fecal	2018-02-07	0	Pool of 3 faecal boluses
UPE 635	Fecal	2018-02-07	0	Pool of 3 faecal boluses
UPE 636	Fecal	2018-02-07	0	Pool of 3 faecal boluses
UPE 637	Fecal	2018-02-07	0	Pool of 3 faecal boluses
UPE 638	Fecal	2018-02-07	0	Pool of 3 faecal boluses
UPE 639	Fecal	2018-02-07	0	Pool of 3 faecal boluses
UPE 640	Fecal	2018-02-07	0	Pool of 3 faecal boluses
UPE 641	Fecal	2018-02-07	0	Pool of 3 faecal boluses
UPE 642	Fecal	2018-02-07	0	Pool of 3 faecal boluses
UPE 643	Fecal	2018-02-07	0	Pool of 3 faecal boluses
UPE 644	Fecal	2018-02-07	0	Pool of 3 faecal boluses
UPE 645	Fecal	2018-02-07	0	Pool of 3 faecal boluses
UPE 646	Fecal	2018-02-07	0	Pool of 3 faecal boluses
UPE 647	Fecal	2018-02-07	0	Pool of 3 faecal boluses
UPE 648	Fecal	2018-02-07	0	Pool of 3 faecal boluses
UPE 649	Fecal	2018-02-07	0	Pool of 3 faecal boluses
UPE 650	Fecal	2018-02-07	0	Pool of 3 faecal boluses
UPE 651	Fecal	2018-02-07	0	Pool of 3 faecal boluses
UPE 652	Fecal	2018-02-07	0	Pool of 3 faecal boluses
UPE 653	Fecal	2018-02-07	0	Pool of 3 faecal boluses
UPE 654	Fecal	2018-02-07	0	Pool of 3 faecal boluses
UPE 655	Fecal	2018-02-07	0	Pool of 3 faecal boluses
UPE 656	Fecal	2018-02-07	0	Pool of 3 faecal boluses
UPE 657	Fecal	2018-02-07	0	Pool of 3 faecal boluses
UPE 658	Fecal	2018-02-07	0	Pool of 3 faecal boluses
UPE 659	Fecal	2018-02-07	0	Pool of 3 faecal boluses
UPE 660	Fecal	2018-02-07	0	Pool of 3 faecal boluses
UPE 661	Fecal	2018-02-07	0	Pool of 3 faecal boluses
UPE 662	Fecal	2018-02-07	0	Pool of 3 faecal boluses
UPE 663	Fecal	2018-02-07	0	Pool of 3 faecal boluses
UPE 664	Fecal	2018-02-07	0	Pool of 3 faecal boluses
UPE 665	Fecal	2018-02-07	0	Pool of 3 faecal boluses
UPE 666	Fecal	2018-02-07	0	Pool of 3 faecal boluses
UPE 667	Fecal	2018-02-07	0	Pool of 3 faecal boluses
UPE 668	Fecal	2018-02-07	0	Pool of 3 faecal boluses
UPE 669	Fecal	2018-02-07	0	Pool of 3 faecal boluses
UPE 691	Fecal	2018-03-06	0	Pool of 3 faecal boluses	31
UPE 692	Fecal	2018-03-06	0	Pool of 3 faecal boluses
UPE 693	Fecal	2018-03-06	0	Pool of 3 faecal boluses
UPE 694	Fecal	2018-03-06	0	Pool of 3 faecal boluses
UPE 695	Fecal	2018-03-06	0	Pool of 3 faecal boluses
UPE 696	Fecal	2018-03-06	0	Pool of 3 faecal boluses
UPE 697	Fecal	2018-03-06	0	Pool of 3 faecal boluses
UPE 698	Fecal	2018-03-06	0	Pool of 3 faecal boluses
UPE 699	Fecal	2018-03-06	0	Pool of 3 faecal boluses
UPE 700	Fecal	2018-03-06	0	Pool of 3 faecal boluses
UPE 701	Fecal	2018-03-06	0	Pool of 3 faecal boluses
UPE 702	Fecal	2018-03-06	0	Pool of 3 faecal boluses
UPE 703	Fecal	2018-03-06	0	Pool of 3 faecal boluses
UPE 704	Fecal	2018-03-06	0	Pool of 3 faecal boluses
UPE 705	Fecal	2018-03-06	0	Pool of 3 faecal boluses
UPE 706	Fecal	2018-03-06	0	Pool of 3 faecal boluses
UPE 707	Fecal	2018-03-06	0	Pool of 3 faecal boluses
UPE 708	Fecal	2018-03-06	0	Pool of 3 faecal boluses
UPE 709	Fecal	2018-03-06	0	Pool of 3 faecal boluses
UPE 710	Fecal	2018-03-06	0	Pool of 3 faecal boluses
UPE 711	Fecal	2018-03-06	0	Pool of 3 faecal boluses
UPE 712	Fecal	2018-03-06	0	Pool of 3 faecal boluses
UPE 713	Fecal	2018-03-06	0	Pool of 3 faecal boluses
UPE 714	Fecal	2018-03-06	0	Pool of 3 faecal boluses
UPE 715	Fecal	2018-03-06	0	Pool of 3 faecal boluses
UPE 716	Fecal	2018-03-06	0	Pool of 3 faecal boluses
UPE 717	Fecal	2018-03-06	0	Pool of 3 faecal boluses
UPE 718	Fecal	2018-03-06	0	Pool of 3 faecal boluses
UPE 719	Fecal	2018-03-06	0	Pool of 3 faecal boluses
UPE 720	Fecal	2018-03-06	0	Pool of 3 faecal boluses
UPE 721	Fecal	2018-03-06	0	Pool of 3 faecal boluses
UPE 734	Fecal	2018-04-11	0	Pool of 3 faecal boluses	26
UPE 735	Fecal	2018-04-11	0	Pool of 3 faecal boluses
UPE 736	Fecal	2018-04-11	0	Pool of 3 faecal boluses
UPE 737	Fecal	2018-04-11	0	Pool of 3 faecal boluses
UPE 738	Fecal	2018-04-11	0	Pool of 3 faecal boluses
UPE 739	Fecal	2018-04-11	0	Pool of 3 faecal boluses
UPE 740	Fecal	2018-04-11	0	Pool of 3 faecal boluses
UPE 741	Fecal	2018-04-11	0	Pool of 3 faecal boluses
UPE 742	Fecal	2018-04-11	0	Pool of 3 faecal boluses
UPE 743	Fecal	2018-04-11	0	Pool of 3 faecal boluses
UPE 744	Fecal	2018-04-11	0	Pool of 3 faecal boluses
UPE 745	Fecal	2018-04-11	0	Pool of 3 faecal boluses
UPE 746	Fecal	2018-04-11	0	Pool of 3 faecal boluses
UPE 747	Fecal	2018-04-11	0	Pool of 3 faecal boluses
UPE 748	Fecal	2018-04-11	0	Pool of 3 faecal boluses
UPE 749	Fecal	2018-04-11	0	Pool of 3 faecal boluses
UPE 750	Fecal	2018-04-11	0	Pool of 3 faecal boluses
UPE 751	Fecal	2018-04-11	0	Pool of 3 faecal boluses
UPE 752	Fecal	2018-04-11	0	Pool of 3 faecal boluses
UPE 753	Fecal	2018-04-11	0	Pool of 3 faecal boluses
UPE 754	Fecal	2018-04-11	0	Pool of 3 faecal boluses
UPE 755	Fecal	2018-04-11	0	Pool of 3 faecal boluses
UPE 756	Fecal	2018-04-11	0	Pool of 3 faecal boluses
UPE 757	Fecal	2018-04-11	0	Pool of 3 faecal boluses
UPE 758	Fecal	2018-04-11	0	Pool of 3 faecal boluses
UPE 759	Fecal	2018-04-11	0	Pool of 3 faecal boluses
UPE 770	Fecal	2018-05-09	0	Pool of 3 faecal boluses	16
UPE 771	Fecal	2018-05-09	0	Pool of 3 faecal boluses
UPE 772	Fecal	2018-05-09	0	Pool of 3 faecal boluses
UPE 773	Fecal	2018-05-09	0	Pool of 3 faecal boluses
UPE 774	Fecal	2018-05-09	0	Pool of 3 faecal boluses
UPE 775	Fecal	2018-05-09	0	Pool of 3 faecal boluses
UPE 776	Fecal	2018-05-09	0	Pool of 3 faecal boluses
UPE 777	Fecal	2018-05-09	0	Pool of 3 faecal boluses
UPE 778	Fecal	2018-05-09	0	Pool of 3 faecal boluses
UPE 779	Fecal	2018-05-09	0	Pool of 3 faecal boluses
UPE 780	Fecal	2018-05-09	0	Pool of 3 faecal boluses
UPE 781	Fecal	2018-05-09	0	Pool of 3 faecal boluses
UPE 782	Fecal	2018-05-09	0	Pool of 3 faecal boluses
UPE 783	Fecal	2018-05-09	0	Pool of 3 faecal boluses
UPE 784	Fecal	2018-05-09	0	Pool of 3 faecal boluses
UPE 785	Fecal	2018-05-09	0	Pool of 3 faecal boluses
UPE 791	Fecal	2018-06-06	0	Pool of 3 faecal boluses	8
UPE 792	Fecal	2018-06-06	0	Pool of 3 faecal boluses
UPE 793	Fecal	2018-06-06	0	Pool of 3 faecal boluses
UPE 794	Fecal	2018-06-06	0	Pool of 3 faecal boluses
UPE 795	Fecal	2018-06-06	0	Pool of 3 faecal boluses
UPE 796	Fecal	2018-06-06	0	Pool of 3 faecal boluses
UPE 797	Fecal	2018-06-06	0	Pool of 3 faecal boluses
UPE 811	Fecal	2018-06-06	0	Pool of 3 faecal boluses
UPE 818	Fecal	2018-07-03	0	Pool of 3 faecal boluses	9
UPE 819	Fecal	2018-07-03	0	Pool of 3 faecal boluses
UPE 820	Fecal	2018-07-03	0	Pool of 3 faecal boluses
UPE 821	Fecal	2018-07-03	0	Pool of 3 faecal boluses
UPE 822	Fecal	2018-07-03	0	Pool of 3 faecal boluses
UPE 823	Fecal	2018-07-03	0	Pool of 3 faecal boluses
UPE 824	Fecal	2018-07-03	0	Pool of 3 faecal boluses
UPE 825	Fecal	2018-07-03	0	Pool of 3 faecal boluses
UPE 830	Fecal	2018-07-03	0	Pool of 3 faecal boluses
UPE 831	Fecal	2018-08-01	0	Pool of 3 faecal boluses	8
UPE 832	Fecal	2018-08-01	0	Pool of 3 faecal boluses
UPE 833	Fecal	2018-08-01	0	Pool of 3 faecal boluses
UPE 834	Fecal	2018-08-01	0	Pool of 3 faecal boluses
UPE 835	Fecal	2018-08-01	0	Pool of 3 faecal boluses
UPE 836	Fecal	2018-08-01	0	Pool of 3 faecal boluses
UPE 837	Fecal	2018-08-01	0	Pool of 3 faecal boluses
UPE 838	Fecal	2018-08-01	0	Pool of 3 faecal boluses
UPE 904	Fecal	2018-09-05	0	Pool of 3 faecal boluses	30
UPE 905	Fecal	2018-09-05	0	Pool of 3 faecal boluses
UPE 906	Fecal	2018-09-05	0	Pool of 3 faecal boluses
UPE 907	Fecal	2018-09-05	0	Pool of 3 faecal boluses
UPE 908	Fecal	2018-09-05	0	Pool of 3 faecal boluses
UPE 909	Fecal	2018-09-05	0	Pool of 3 faecal boluses
UPE 910	Fecal	2018-09-05	0	Pool of 3 faecal boluses
UPE 911	Fecal	2018-09-05	0	Pool of 3 faecal boluses
UPE 912	Fecal	2018-09-05	0	Pool of 3 faecal boluses
UPE 913	Fecal	2018-09-05	0	Pool of 3 faecal boluses
UPE 914	Fecal	2018-09-05	0	Pool of 3 faecal boluses
UPE 915	Fecal	2018-09-05	0	Pool of 3 faecal boluses
UPE 916	Fecal	2018-09-05	0	Pool of 3 faecal boluses
UPE 917	Fecal	2018-09-05	0	Pool of 3 faecal boluses
UPE 918	Fecal	2018-09-05	0	Pool of 3 faecal boluses
UPE 919	Fecal	2018-09-05	0	Pool of 3 faecal boluses
UPE 920	Fecal	2018-09-05	0	Pool of 3 faecal boluses
UPE 921	Fecal	2018-09-05	0	Pool of 3 faecal boluses
UPE 922	Fecal	2018-09-05	0	Pool of 3 faecal boluses
UPE 923	Fecal	2018-09-05	0	Pool of 3 faecal boluses
UPE 924	Fecal	2018-09-05	0	Pool of 3 faecal boluses
UPE 925	Fecal	2018-09-05	0	Pool of 3 faecal boluses
UPE 926	Fecal	2018-09-05	0	Pool of 3 faecal boluses
UPE 927	Fecal	2018-09-05	0	Pool of 3 faecal boluses
UPE 928	Fecal	2018-09-05	0	Pool of 3 faecal boluses
UPE 929	Fecal	2018-09-05	0	Pool of 3 faecal boluses
UPE 930	Fecal	2018-09-05	0	Pool of 3 faecal boluses
UPE 931	Fecal	2018-09-05	0	Pool of 3 faecal boluses
UPE 932	Fecal	2018-09-05	0	Pool of 3 faecal boluses
UPE 933	Fecal	2018-09-05	0	Pool of 3 faecal boluses
UPE 995	Fecal	2018-10-02	0	Pool of 3 faecal boluses	36
UPE 996	Fecal	2018-10-02	0	Pool of 3 faecal boluses
UPE 997	Fecal	2018-10-02	0	Pool of 3 faecal boluses
UPE 998	Fecal	2018-10-02	0	Pool of 3 faecal boluses
UPE 999	Fecal	2018-10-02	1	Pool of 3 faecal boluses
UPE 1000	Fecal	2018-10-02	0	Pool of 3 faecal boluses
UPE 1001	Fecal	2018-10-02	0	Pool of 3 faecal boluses
UPE 1002	Fecal	2018-10-02	0	Pool of 3 faecal boluses
UPE 1003	Fecal	2018-10-02	0	Pool of 3 faecal boluses
UPE 1004	Fecal	2018-10-02	0	Pool of 3 faecal boluses
UPE 1005	Fecal	2018-10-02	0	Pool of 3 faecal boluses
UPE 1006	Fecal	2018-10-02	0	Pool of 3 faecal boluses
UPE 1007	Fecal	2018-10-02	0	Pool of 3 faecal boluses
UPE 1008	Fecal	2018-10-02	0	Pool of 3 faecal boluses
UPE 1009	Fecal	2018-10-02	0	Pool of 3 faecal boluses
UPE 1010	Fecal	2018-10-02	0	Pool of 3 faecal boluses
UPE 1011	Fecal	2018-10-02	0	Pool of 3 faecal boluses
UPE 1012	Fecal	2018-10-02	0	Pool of 3 faecal boluses
UPE 1013	Fecal	2018-10-02	0	Pool of 3 faecal boluses
UPE 1014	Fecal	2018-10-02	0	Pool of 3 faecal boluses
UPE 1015	Fecal	2018-10-02	0	Pool of 3 faecal boluses
UPE 1016	Fecal	2018-10-02	0	Pool of 3 faecal boluses
UPE 1017	Fecal	2018-10-02	0	Pool of 3 faecal boluses
UPE 1018	Fecal	2018-10-02	1	Pool of 3 faecal boluses
UPE 1019	Fecal	2018-10-02	1	Pool of 3 faecal boluses
UPE 1020	Fecal	2018-10-02	0	Pool of 3 faecal boluses
UPE 1021	Fecal	2018-10-02	0	Pool of 3 faecal boluses
UPE 1022	Fecal	2018-10-02	0	Pool of 3 faecal boluses
UPE 1023	Fecal	2018-10-02	0	Pool of 3 faecal boluses
UPE 1024	Fecal	2018-10-02	0	Pool of 3 faecal boluses
UPE 1025	Fecal	2018-10-02	0	Pool of 3 faecal boluses
UPE 1026	Fecal	2018-10-02	0	Pool of 3 faecal boluses
UPE 1027	Fecal	2018-10-02	0	Pool of 3 faecal boluses
UPE 1028	Fecal	2018-10-02	0	Pool of 3 faecal boluses
UPE 1029	Fecal	2018-10-02	0	Pool of 3 faecal boluses
UPE 1030	Fecal	2018-10-02	0	Pool of 3 faecal boluses
UPE 1094	Fecal	2018-11-07	0	Pool of 3 faecal boluses	41
UPE 1095	Fecal	2018-11-07	0	Pool of 3 faecal boluses
UPE 1096	Fecal	2018-11-07	0	Pool of 3 faecal boluses
UPE 1097	Fecal	2018-11-07	0	Pool of 3 faecal boluses
UPE 1098	Fecal	2018-11-07	0	Pool of 3 faecal boluses
UPE 1099	Fecal	2018-11-07	0	Pool of 3 faecal boluses
UPE 1100	Fecal	2018-11-07	1	Pool of 3 faecal boluses
UPE 1101	Fecal	2018-11-07	0	Pool of 3 faecal boluses
UPE 1102	Fecal	2018-11-07	0	Pool of 3 faecal boluses
UPE 1103	Fecal	2018-11-07	0	Pool of 3 faecal boluses
UPE 1104	Fecal	2018-11-07	0	Pool of 3 faecal boluses
UPE 1105	Fecal	2018-11-07	0	Pool of 3 faecal boluses
UPE 1106	Fecal	2018-11-07	0	Pool of 3 faecal boluses
UPE 1107	Fecal	2018-11-07	0	Pool of 3 faecal boluses
UPE 1108	Fecal	2018-11-07	0	Pool of 3 faecal boluses
UPE 1109	Fecal	2018-11-07	0	Pool of 3 faecal boluses
UPE 1110	Fecal	2018-11-07	0	Pool of 3 faecal boluses
UPE 1111	Fecal	2018-11-07	0	Pool of 3 faecal boluses
UPE 1112	Fecal	2018-11-07	0	Pool of 3 faecal boluses
UPE 1113	Fecal	2018-11-07	0	Pool of 3 faecal boluses
UPE 1114	Fecal	2018-11-07	0	Pool of 3 faecal boluses
UPE 1115	Fecal	2018-11-07	0	Pool of 3 faecal boluses
UPE 1116	Fecal	2018-11-07	0	Pool of 3 faecal boluses
UPE 1117	Fecal	2018-11-07	0	Pool of 3 faecal boluses
UPE 1118	Fecal	2018-11-07	0	Pool of 3 faecal boluses
UPE 1119	Fecal	2018-11-07	0	Pool of 3 faecal boluses
UPE 1120	Fecal	2018-11-07	0	Pool of 3 faecal boluses
UPE 1121	Fecal	2018-11-07	0	Pool of 3 faecal boluses
UPE 1122	Fecal	2018-11-07	0	Pool of 3 faecal boluses
UPE 1123	Fecal	2018-11-07	0	Pool of 3 faecal boluses
UPE 1124	Fecal	2018-11-07	0	Pool of 3 faecal boluses
UPE 1125	Fecal	2018-11-07	0	Pool of 3 faecal boluses
UPE 1126	Fecal	2018-11-07	0	Pool of 3 faecal boluses
UPE 1127	Fecal	2018-11-07	0	Pool of 3 faecal boluses
UPE 1128	Fecal	2018-11-07	0	Pool of 3 faecal boluses
UPE 1129	Fecal	2018-11-07	0	Pool of 3 faecal boluses
UPE 1130	Fecal	2018-11-07	0	Pool of 3 faecal boluses
UPE 1131	Fecal	2018-11-07	1	Pool of 3 faecal boluses
UPE 1132	Fecal	2018-11-07	0	Pool of 3 faecal boluses
UPE 1133	Fecal	2018-11-07	0	Pool of 3 faecal boluses
UPE 1134	Fecal	2018-11-07	0	Pool of 3 faecal boluses
UPE 1287	Fecal	2018-12-04	0	Pool of 3 faecal boluses	39
UPE 1288	Fecal	2018-12-04	0	Pool of 3 faecal boluses
UPE 1289	Fecal	2018-12-04	0	Pool of 3 faecal boluses
UPE 1290	Fecal	2018-12-04	0	Pool of 3 faecal boluses
UPE 1291	Fecal	2018-12-04	0	Pool of 3 faecal boluses
UPE 1292	Fecal	2018-12-04	0	Pool of 3 faecal boluses
UPE 1293	Fecal	2018-12-04	0	Pool of 3 faecal boluses
UPE 1294	Fecal	2018-12-04	0	Pool of 3 faecal boluses
UPE 1295	Fecal	2018-12-04	0	Pool of 3 faecal boluses
UPE 1296	Fecal	2018-12-04	0	Pool of 3 faecal boluses
UPE 1297	Fecal	2018-12-04	0	Pool of 3 faecal boluses
UPE 1298	Fecal	2018-12-04	0	Pool of 3 faecal boluses
UPE 1299	Fecal	2018-12-04	0	Pool of 3 faecal boluses
UPE 1300	Fecal	2018-12-04	0	Pool of 3 faecal boluses
UPE 1301	Fecal	2018-12-04	0	Pool of 3 faecal boluses
UPE 1302	Fecal	2018-12-04	0	Pool of 3 faecal boluses
UPE 1303	Fecal	2018-12-04	0	Pool of 3 faecal boluses
UPE 1304	Fecal	2018-12-04	0	Pool of 3 faecal boluses
UPE 1305	Fecal	2018-12-04	0	Pool of 3 faecal boluses
UPE 1306	Fecal	2018-12-04	0	Pool of 3 faecal boluses
UPE 1307	Fecal	2018-12-04	0	Pool of 3 faecal boluses
UPE 1308	Fecal	2018-12-04	0	Pool of 3 faecal boluses
UPE 1309	Fecal	2018-12-04	0	Pool of 3 faecal boluses
UPE 1310	Fecal	2018-12-04	0	Pool of 3 faecal boluses
UPE 1311	Fecal	2018-12-04	0	Pool of 3 faecal boluses
UPE 1313	Fecal	2018-12-04	0	Pool of 3 faecal boluses
UPE 1314	Fecal	2018-12-04	0	Pool of 3 faecal boluses
UPE 1315	Fecal	2018-12-04	0	Pool of 3 faecal boluses
UPE 1316	Fecal	2018-12-04	0	Pool of 3 faecal boluses
UPE 1317	Fecal	2018-12-04	0	Pool of 3 faecal boluses
UPE 1318	Fecal	2018-12-04	0	Pool of 3 faecal boluses
UPE 1319	Fecal	2018-12-04	0	Pool of 3 faecal boluses
UPE 1320	Fecal	2018-12-04	0	Pool of 3 faecal boluses
UPE 1321	Fecal	2018-12-04	0	Pool of 3 faecal boluses
UPE 1322	Fecal	2018-12-04	0	Pool of 3 faecal boluses
UPE 1323	Fecal	2018-12-04	0	Pool of 3 faecal boluses
UPE 1324	Fecal	2018-12-04	0	Pool of 3 faecal boluses
UPE 1325	Fecal	2018-12-04	0	Pool of 3 faecal boluses
UPE 1326	Fecal	2018-12-04	0	Pool of 3 faecal boluses
UPE 1446	Fecal	15 January 2019	0	Pool of 3 faecal boluses	41
UPE 1447	Fecal	15 January 2019	0	Pool of 3 faecal boluses
UPE 1448	Fecal	15 January 2019	0	Pool of 3 faecal boluses
UPE 1449	Fecal	15 January 2019	0	Pool of 3 faecal boluses
UPE 1450	Fecal	15 January 2019	0	Pool of 3 faecal boluses
UPE 1451	Fecal	15 January 2019	0	Pool of 3 faecal boluses
UPE 1452	Fecal	15 January 2019	0	Pool of 3 faecal boluses
UPE 1453	Fecal	15 January 2019	0	Pool of 3 faecal boluses
UPE 1454	Fecal	15 January 2019	0	Pool of 3 faecal boluses
UPE 1455	Fecal	15 January 2019	0	Pool of 3 faecal boluses
UPE 1456	Fecal	15 January 2019	0	Pool of 3 faecal boluses
UPE 1457	Fecal	15 January 2019	0	Pool of 3 faecal boluses
UPE 1458	Fecal	15 January 2019	0	Pool of 3 faecal boluses
UPE 1459	Fecal	15 January 2019	0	Pool of 3 faecal boluses
UPE 1460	Fecal	15 January 2019	0	Pool of 3 faecal boluses
UPE 1461	Fecal	15 January 2019	0	Pool of 3 faecal boluses
UPE 1462	Fecal	15 January 2019	0	Pool of 3 faecal boluses
UPE 1463	Fecal	15 January 2019	0	Pool of 3 faecal boluses
UPE 1464	Fecal	15 January 2019	0	Pool of 3 faecal boluses
UPE 1465	Fecal	15 January 2019	0	Pool of 3 faecal boluses
UPE 1466	Fecal	15 January 2019	0	Pool of 3 faecal boluses
UPE 1467	Fecal	15 January 2019	0	Pool of 3 faecal boluses
UPE 1468	Fecal	15 January 2019	0	Pool of 3 faecal boluses
UPE 1469	Fecal	15 January 2019	0	Pool of 3 faecal boluses
UPE 1470	Fecal	15 January 2019	0	Pool of 3 faecal boluses
UPE 1471	Fecal	15 January 2019	0	Pool of 3 faecal boluses
UPE 1472	Fecal	15 January 2019	0	Pool of 3 faecal boluses
UPE 1473	Fecal	15 January 2019	0	Pool of 3 faecal boluses
UPE 1474	Fecal	15 January 2019	0	Pool of 3 faecal boluses
UPE 1475	Fecal	15 January 2019	0	Pool of 3 faecal boluses
UPE 1476	Fecal	15 January 2019	0	Pool of 3 faecal boluses
UPE 1477	Fecal	15 January 2019	0	Pool of 3 faecal boluses
UPE 1478	Fecal	15 January 2019	0	Pool of 3 faecal boluses
UPE 1479	Fecal	15 January 2019	0	Pool of 3 faecal boluses
UPE 1480	Fecal	15 January 2019	0	Pool of 3 faecal boluses
UPE 1481	Fecal	15 January 2019	0	Pool of 3 faecal boluses
UPE 1482	Fecal	15 January 2019	0	Pool of 3 faecal boluses
UPE 1483	Fecal	15 January 2019	1	Pool of 3 faecal boluses
UPE 1484	Fecal	15 January 2019	0	Pool of 3 faecal boluses
UPE 1485	Fecal	15 January 2019	0	Pool of 3 faecal boluses
UPE 1486	Fecal	15 January 2019	0	Pool of 3 faecal boluses
UPE 1547	Fecal	12 February 2019	0	Pool of 3 faecal boluses	44
UPE 1548	Fecal	12 February 2019	0	Pool of 3 faecal boluses
UPE 1549	Fecal	12 February 2019	0	Pool of 3 faecal boluses
UPE 1550	Fecal	12 February 2019	0	Pool of 3 faecal boluses
UPE 1551	Fecal	12 February 2019	0	Pool of 3 faecal boluses
UPE 1552	Fecal	12 February 2019	0	Pool of 3 faecal boluses
UPE 1553	Fecal	12 February 2019	0	Pool of 3 faecal boluses
UPE 1554	Fecal	12 February 2019	0	Pool of 3 faecal boluses
UPE 1555	Fecal	12 February 2019	0	Pool of 3 faecal boluses
UPE 1556	Fecal	12 February 2019	0	Pool of 3 faecal boluses
UPE 1558	Fecal	12 February 2019	0	Pool of 3 faecal boluses
UPE 1559	Fecal	12 February 2019	0	Pool of 3 faecal boluses
UPE 1560	Fecal	12 February 2019	0	Pool of 3 faecal boluses
UPE 1561	Fecal	12 February 2019	0	Pool of 3 faecal boluses
UPE 1562	Fecal	12 February 2019	0	Pool of 3 faecal boluses
UPE 1563	Fecal	12 February 2019	0	Pool of 3 faecal boluses
UPE 1564	Fecal	12 February 2019	0	Pool of 3 faecal boluses
UPE 1565	Fecal	12 February 2019	0	Pool of 3 faecal boluses
UPE 1566	Fecal	12 February 2019	0	Pool of 3 faecal boluses
UPE 1567	Fecal	12 February 2019	0	Pool of 3 faecal boluses
UPE 1568	Fecal	12 February 2019	0	Pool of 3 faecal boluses
UPE 1569	Fecal	12 February 2019	0	Pool of 3 faecal boluses
UPE 1570	Fecal	12 February 2019	0	Pool of 3 faecal boluses
UPE 1571	Fecal	12 February 2019	0	Pool of 3 faecal boluses
UPE 1572	Fecal	12 February 2019	0	Pool of 3 faecal boluses
UPE 1573	Fecal	12 February 2019	0	Pool of 3 faecal boluses
UPE 1574	Fecal	12 February 2019	0	Pool of 3 faecal boluses
UPE 1575	Fecal	12 February 2019	0	Pool of 3 faecal boluses
UPE 1576	Fecal	12 February 2019	0	Pool of 3 faecal boluses
UPE 1578	Fecal	12 February 2019	0	Pool of 3 faecal boluses
UPE 1579	Fecal	12 February 2019	0	Pool of 3 faecal boluses
UPE 1580	Fecal	12 February 2019	0	Pool of 3 faecal boluses
UPE 1581	Fecal	12 February 2019	0	Pool of 3 faecal boluses
UPE 1582	Fecal	12 February 2019	0	Pool of 3 faecal boluses
UPE 1583	Fecal	12 February 2019	0	Pool of 3 faecal boluses
UPE 1584	Fecal	12 February 2019	0	Pool of 3 faecal boluses
UPE 1585	Fecal	12 February 2019	0	Pool of 3 faecal boluses
UPE 1586	Fecal	12 February 2019	0	Pool of 3 faecal boluses
UPE 1587	Fecal	12 February 2019	0	Pool of 3 faecal boluses
UPE 1588	Fecal	12 February 2019	0	Pool of 3 faecal boluses
UPE 1589	Fecal	12 February 2019	0	Pool of 3 faecal boluses
UPE 1590	Fecal	12 February 2019	0	Pool of 3 faecal boluses
UPE 1591	Fecal	12 February 2019	0	Pool of 3 faecal boluses
UPE 1594	Fecal	12 February 2019	0	Pool of 3 faecal boluses
UPE 1663	Fecal	5 March 2019	0	Pool of 3 faecal boluses	28
UPE 1664	Fecal	5 March 2019	0	Pool of 3 faecal boluses
UPE 1665	Fecal	5 March 2019	0	Pool of 3 faecal boluses
UPE 1666	Fecal	5 March 2019	0	Pool of 3 faecal boluses
UPE 1667	Fecal	5 March 2019	0	Pool of 3 faecal boluses
UPE 1668	Fecal	5 March 2019	0	Pool of 3 faecal boluses
UPE 1669	Fecal	5 March 2019	0	Pool of 3 faecal boluses
UPE 1670	Fecal	5 March 2019	0	Pool of 3 faecal boluses
UPE 1671	Fecal	5 March 2019	0	Pool of 3 faecal boluses
UPE 1672	Fecal	5 March 2019	0	Pool of 3 faecal boluses
UPE 1673	Fecal	5 March 2019	0	Pool of 3 faecal boluses
UPE 1674	Fecal	5 March 2019	0	Pool of 3 faecal boluses
UPE 1675	Fecal	5 March 2019	0	Pool of 3 faecal boluses
UPE 1676	Fecal	5 March 2019	0	Pool of 3 faecal boluses
UPE 1677	Fecal	5 March 2019	0	Pool of 3 faecal boluses
UPE 1678	Fecal	5 March 2019	0	Pool of 3 faecal boluses
UPE 1679	Fecal	5 March 2019	0	Pool of 3 faecal boluses
UPE 1680	Fecal	5 March 2019	0	Pool of 3 faecal boluses
UPE 1681	Fecal	5 March 2019	0	Pool of 3 faecal boluses
UPE 1682	Fecal	5 March 2019	0	Pool of 3 faecal boluses
UPE 1683	Fecal	5 March 2019	0	Pool of 3 faecal boluses
UPE 1684	Fecal	5 March 2019	0	Pool of 3 faecal boluses
UPE 1685	Fecal	5 March 2019	0	Pool of 3 faecal boluses
UPE 1686	Fecal	5 March 2019	0	Pool of 3 faecal boluses
UPE 1687	Fecal	5 March 2019	0	Pool of 3 faecal boluses
UPE 1688	Fecal	5 March 2019	0	Pool of 3 faecal boluses
UPE 1689	Fecal	5 March 2019	0	Pool of 3 faecal boluses
UPE 1690	Fecal	5 March 2019	0	Pool of 3 faecal boluses
UPE 1725	Fecal	3 April 2019	0	Pool of 3 faecal boluses	43
UPE 1726	Fecal	3 April 2019	0	Pool of 3 faecal boluses
UPE 1727	Fecal	3 April 2019	0	Pool of 3 faecal boluses
UPE 1728	Fecal	3 April 2019	0	Pool of 3 faecal boluses
UPE 1729	Fecal	3 April 2019	0	Pool of 3 faecal boluses
UPE 1730	Fecal	3 April 2019	0	Pool of 3 faecal boluses
UPE 1731	Fecal	3 April 2019	0	Pool of 3 faecal boluses
UPE 1732	Fecal	3 April 2019	0	Pool of 3 faecal boluses
UPE 1733	Fecal	3 April 2019	0	Pool of 3 faecal boluses
UPE 1734	Fecal	3 April 2019	0	Pool of 3 faecal boluses
UPE 1735	Fecal	3 April 2019	0	Pool of 3 faecal boluses
UPE 1736	Fecal	3 April 2019	0	Pool of 3 faecal boluses
UPE 1737	Fecal	3 April 2019	0	Pool of 3 faecal boluses
UPE 1738	Fecal	3 April 2019	0	Pool of 3 faecal boluses
UPE 1739	Fecal	3 April 2019	0	Pool of 3 faecal boluses
UPE 1740	Fecal	3 April 2019	0	Pool of 3 faecal boluses
UPE 1741	Fecal	3 April 2019	0	Pool of 3 faecal boluses
UPE 1742	Fecal	3 April 2019	0	Pool of 3 faecal boluses
UPE 1743	Fecal	3 April 2019	0	Pool of 3 faecal boluses
UPE 1744	Fecal	3 April 2019	0	Pool of 3 faecal boluses
UPE 1745	Fecal	3 April 2019	0	Pool of 3 faecal boluses
UPE 1746	Fecal	3 April 2019	0	Pool of 3 faecal boluses
UPE 1747	Fecal	3 April 2019	0	Pool of 3 faecal boluses
UPE 1748	Fecal	3 April 2019	0	Pool of 3 faecal boluses
UPE 1749	Fecal	3 April 2019	0	Pool of 3 faecal boluses
UPE 1750	Fecal	3 April 2019	0	Pool of 3 faecal boluses
UPE 1751	Fecal	3 April 2019	0	Pool of 3 faecal boluses
UPE 1752	Fecal	3 April 2019	0	Pool of 3 faecal boluses
UPE 1753	Fecal	3 April 2019	0	Pool of 3 faecal boluses
UPE 1754	Fecal	3 April 2019	0	Pool of 3 faecal boluses
UPE 1755	Fecal	3 April 2019	0	Pool of 3 faecal boluses
UPE 1756	Fecal	3 April 2019	0	Pool of 3 faecal boluses
UPE 1757	Fecal	3 April 2019	0	Pool of 3 faecal boluses
UPE 1758	Fecal	3 April 2019	0	Pool of 3 faecal boluses
UPE 1759	Fecal	3 April 2019	0	Pool of 3 faecal boluses
UPE 1760	Fecal	3 April 2019	0	Pool of 3 faecal boluses
UPE 1761	Fecal	3 April 2019	0	Pool of 3 faecal boluses
UPE 1762	Fecal	3 April 2019	0	Pool of 3 faecal boluses
UPE 1763	Fecal	3 April 2019	0	Pool of 3 faecal boluses
UPE 1764	Fecal	3 April 2019	0	Pool of 3 faecal boluses
UPE 1765	Fecal	3 April 2019	0	Pool of 3 faecal boluses
UPE 1766	Fecal	3 April 2019	0	Pool of 3 faecal boluses
UPE 1767	Fecal	3 April 2019	0	Pool of 3 faecal boluses
UPE 1833	Fecal	15 May 2019	0	Pool of 3 faecal boluses	27
UPE 1834	Fecal	15 May 2019	0	Pool of 3 faecal boluses
UPE 1835	Fecal	15 May 2019	0	Pool of 3 faecal boluses
UPE 1836	Fecal	15 May 2019	0	Pool of 3 faecal boluses
UPE 1837	Fecal	15 May 2019	0	Pool of 3 faecal boluses
UPE 1838	Fecal	15 May 2019	0	Pool of 3 faecal boluses
UPE 1839	Fecal	15 May 2019	0	Pool of 3 faecal boluses
UPE 1840	Fecal	15 May 2019	0	Pool of 3 faecal boluses
UPE 1841	Fecal	15 May 2019	0	Pool of 3 faecal boluses
UPE 1842	Fecal	15 May 2019	0	Pool of 3 faecal boluses
UPE 1843	Fecal	15 May 2019	0	Pool of 3 faecal boluses
UPE 1844	Fecal	15 May 2019	0	Pool of 3 faecal boluses
UPE 1845	Fecal	15 May 2019	0	Pool of 3 faecal boluses
UPE 1846	Fecal	15 May 2019	0	Pool of 3 faecal boluses
UPE 1847	Fecal	15 May 2019	0	Pool of 3 faecal boluses
UPE 1848	Fecal	15 May 2019	0	Pool of 3 faecal boluses
UPE 1849	Fecal	15 May 2019	0	Pool of 3 faecal boluses
UPE 1850	Fecal	15 May 2019	0	Pool of 3 faecal boluses
UPE 1851	Fecal	15 May 2019	0	Pool of 3 faecal boluses
UPE 1852	Fecal	15 May 2019	0	Pool of 3 faecal boluses
UPE 1853	Fecal	15 May 2019	0	Pool of 3 faecal boluses
UPE 1854	Fecal	15 May 2019	0	Pool of 3 faecal boluses
UPE 1855	Fecal	15 May 2019	0	Pool of 3 faecal boluses
UPE 1856	Fecal	15 May 2019	0	Pool of 3 faecal boluses
UPE 1857	Fecal	15 May 2019	0	Pool of 3 faecal boluses
UPE 1858	Fecal	15 May 2019	0	Pool of 3 faecal boluses
UPE 1859	Fecal	15 May 2019	0	Pool of 3 faecal boluses
UPE 1860	Fecal	10 June 2019	0	Pool of 3 faecal boluses	30
UPE 1861	Fecal	10 June 2019	0	Pool of 3 faecal boluses
UPE 1862	Fecal	10 June 2019	0	Pool of 3 faecal boluses
UPE 1863	Fecal	10 June 2019	0	Pool of 3 faecal boluses
UPE 1864	Fecal	10 June 2019	0	Pool of 3 faecal boluses
UPE 1865	Fecal	10 June 2019	0	Pool of 3 faecal boluses
UPE 1866	Fecal	10 June 2019	0	Pool of 3 faecal boluses
UPE 1867	Fecal	10 June 2019	0	Pool of 3 faecal boluses
UPE 1868	Fecal	10 June 2019	0	Pool of 3 faecal boluses
UPE 1869	Fecal	10 June 2019	0	Pool of 3 faecal boluses
UPE 1870	Fecal	10 June 2019	0	Pool of 3 faecal boluses
UPE 1871	Fecal	10 June 2019	0	Pool of 3 faecal boluses
UPE 1872	Fecal	10 June 2019	0	Pool of 3 faecal boluses
UPE 1873	Fecal	10 June 2019	0	Pool of 3 faecal boluses
UPE 1874	Fecal	10 June 2019	0	Pool of 3 faecal boluses
UPE 1875	Fecal	10 June 2019	0	Pool of 3 faecal boluses
UPE 1876	Fecal	10 June 2019	1	Pool of 3 faecal boluses
UPE 1877	Fecal	10 June 2019	0	Pool of 3 faecal boluses
UPE 1878	Fecal	10 June 2019	0	Pool of 3 faecal boluses
UPE 1879	Fecal	10 June 2019	0	Pool of 3 faecal boluses
UPE 1880	Fecal	10 June 2019	0	Pool of 3 faecal boluses
UPE 1881	Fecal	10 June 2019	1	Pool of 3 faecal boluses
UPE 1882	Fecal	10 June 2019	0	Pool of 3 faecal boluses
UPE 1883	Fecal	10 June 2019	0	Pool of 3 faecal boluses
UPE 1884	Fecal	10 June 2019	0	Pool of 3 faecal boluses
UPE 1885	Fecal	10 June 2019	0	Pool of 3 faecal boluses
UPE 1886	Fecal	10 June 2019	0	Pool of 3 faecal boluses
UPE 1887	Fecal	10 June 2019	0	Pool of 3 faecal boluses
UPE 1888	Fecal	10 June 2019	0	Pool of 3 faecal boluses
UPE 1889	Fecal	10 June 2019	0	Pool of 3 faecal boluses
UPE 1976	Fecal	2 July 2019	0	Pool of 3 faecal boluses	26
UPE 1977	Fecal	2 July 2019	0	Pool of 3 faecal boluses
UPE 1978	Fecal	2 July 2019	0	Pool of 3 faecal boluses
UPE 1979	Fecal	2 July 2019	0	Pool of 3 faecal boluses
UPE 1980	Fecal	2 July 2019	0	Pool of 3 faecal boluses
UPE 1981	Fecal	2 July 2019	0	Pool of 3 faecal boluses
UPE 1982	Fecal	2 July 2019	0	Pool of 3 faecal boluses
UPE 1983	Fecal	2 July 2019	0	Pool of 3 faecal boluses
UPE 1984	Fecal	2 July 2019	0	Pool of 3 faecal boluses
UPE 1985	Fecal	2 July 2019	0	Pool of 3 faecal boluses
UPE 1986	Fecal	2 July 2019	0	Pool of 3 faecal boluses
UPE 1987	Fecal	2 July 2019	0	Pool of 3 faecal boluses
UPE 1988	Fecal	2 July 2019	0	Pool of 3 faecal boluses
UPE 1989	Fecal	2 July 2019	0	Pool of 3 faecal boluses
UPE 1990	Fecal	2 July 2019	0	Pool of 3 faecal boluses
UPE 1991	Fecal	2 July 2019	0	Pool of 3 faecal boluses
UPE 1992	Fecal	2 July 2019	0	Pool of 3 faecal boluses
UPE 1993	Fecal	2 July 2019	0	Pool of 3 faecal boluses
UPE 1994	Fecal	2 July 2019	0	Pool of 3 faecal boluses
UPE 1995	Fecal	2 July 2019	0	Pool of 3 faecal boluses
UPE 1996	Fecal	2 July 2019	0	Pool of 3 faecal boluses
UPE 1997	Fecal	2 July 2019	0	Pool of 3 faecal boluses
UPE 1998	Fecal	2 July 2019	0	Pool of 3 faecal boluses
UPE 1999	Fecal	2 July 2019	0	Pool of 3 faecal boluses
UPE 2000	Fecal	2 July 2019	0	Pool of 3 faecal boluses
UPE 2001	Fecal	2 July 2019	0	Pool of 3 faecal boluses
UPE 2075	Fecal	13 August 2019	0	Pool of 3 faecal boluses	41
UPE 2076	Fecal	13 August 2019	0	Pool of 3 faecal boluses
UPE 2077	Fecal	13 August 2019	1	Pool of 3 faecal boluses
UPE 2078	Fecal	13 August 2019	0	Pool of 3 faecal boluses
UPE 2079	Fecal	13 August 2019	0	Pool of 3 faecal boluses
UPE 2080	Fecal	13 August 2019	0	Pool of 3 faecal boluses
UPE 2081	Fecal	13 August 2019	0	Pool of 3 faecal boluses
UPE 2082	Fecal	13 August 2019	0	Pool of 3 faecal boluses
UPE 2083	Fecal	13 August 2019	0	Pool of 3 faecal boluses
UPE 2084	Fecal	13 August 2019	0	Pool of 3 faecal boluses
UPE 2085	Fecal	13 August 2019	0	Pool of 3 faecal boluses
UPE 2086	Fecal	13 August 2019	0	Pool of 3 faecal boluses
UPE 2087	Fecal	13 August 2019	0	Pool of 3 faecal boluses
UPE 2088	Fecal	13 August 2019	0	Pool of 3 faecal boluses
UPE 2089	Fecal	13 August 2019	0	Pool of 3 faecal boluses
UPE 2090	Fecal	13 August 2019	0	Pool of 3 faecal boluses
UPE 2091	Fecal	13 August 2019	0	Pool of 3 faecal boluses
UPE 2092	Fecal	13 August 2019	0	Pool of 3 faecal boluses
UPE 2093	Fecal	13 August 2019	0	Pool of 3 faecal boluses
UPE 2094	Fecal	13 August 2019	0	Pool of 3 faecal boluses
UPE 2095	Fecal	13 August 2019	0	Pool of 3 faecal boluses
UPE 2096	Fecal	13 August 2019	0	Pool of 3 faecal boluses
UPE 2097	Fecal	13 August 2019	0	Pool of 3 faecal boluses
UPE 2098	Fecal	13 August 2019	0	Pool of 3 faecal boluses
UPE 2099	Fecal	13 August 2019	1	Pool of 3 faecal boluses
UPE 2100	Fecal	13 August 2019	0	Pool of 3 faecal boluses
UPE 2101	Fecal	13 August 2019	0	Pool of 3 faecal boluses
UPE 2102	Fecal	13 August 2019	0	Pool of 3 faecal boluses
UPE 2103	Fecal	13 August 2019	0	Pool of 3 faecal boluses
UPE 2104	Fecal	13 August 2019	0	Pool of 3 faecal boluses
UPE 2105	Fecal	13 August 2019	0	Pool of 3 faecal boluses
UPE 2106	Fecal	13 August 2019	0	Pool of 3 faecal boluses
UPE 2107	Fecal	13 August 2019	0	Pool of 3 faecal boluses
UPE 2108	Fecal	13 August 2019	0	Pool of 3 faecal boluses
UPE 2109	Fecal	13 August 2019	0	Pool of 3 faecal boluses
UPE 2110	Fecal	13 August 2019	0	Pool of 3 faecal boluses
UPE 2111	Fecal	13 August 2019	1	Pool of 3 faecal boluses
UPE 2112	Fecal	13 August 2019	0	Pool of 3 faecal boluses
UPE 2113	Fecal	13 August 2019	0	Pool of 3 faecal boluses
UPE 2114	Fecal	13 August 2019	0	Pool of 3 faecal boluses
UPE 2115	Fecal	13 August 2019	1	Pool of 3 faecal boluses
UPE 2116	Fecal	2 September 2019	0	Pool of 3 faecal boluses	57
UPE 2117	Fecal	2 September 2019	1	Pool of 3 faecal boluses
UPE 2118	Fecal	2 September 2019	0	Pool of 3 faecal boluses
UPE 2119	Fecal	2 September 2019	0	Pool of 3 faecal boluses
UPE 2120	Fecal	2 September 2019	0	Pool of 3 faecal boluses
UPE 2121	Fecal	2 September 2019	0	Pool of 3 faecal boluses
UPE 2122	Fecal	2 September 2019	0	Pool of 3 faecal boluses
UPE 2123	Fecal	2 September 2019	0	Pool of 3 faecal boluses
UPE 2124	Fecal	2 September 2019	0	Pool of 3 faecal boluses
UPE 2125	Fecal	2 September 2019	0	Pool of 3 faecal boluses
UPE 2126	Fecal	2 September 2019	0	Pool of 3 faecal boluses
UPE 2127	Fecal	2 September 2019	0	Pool of 3 faecal boluses
UPE 2128	Fecal	2 September 2019	1	Pool of 3 faecal boluses
UPE 2129	Fecal	2 September 2019	0	Pool of 3 faecal boluses
UPE 2130	Fecal	2 September 2019	1	Pool of 3 faecal boluses
UPE 2131	Fecal	2 September 2019	0	Pool of 3 faecal boluses
UPE 2132	Fecal	2 September 2019	0	Pool of 3 faecal boluses
UPE 2133	Fecal	2 September 2019	1	Pool of 3 faecal boluses
UPE 2134	Fecal	2 September 2019	0	Pool of 3 faecal boluses
UPE 2135	Fecal	2 September 2019	0	Pool of 3 faecal boluses
UPE 2136	Fecal	2 September 2019	0	Pool of 3 faecal boluses
UPE 2137	Fecal	2 September 2019	0	Pool of 3 faecal boluses
UPE 2138	Fecal	2 September 2019	0	Pool of 3 faecal boluses
UPE 2139	Fecal	2 September 2019	0	Pool of 3 faecal boluses
UPE 2140	Fecal	2 September 2019	0	Pool of 3 faecal boluses
UPE 2141	Fecal	2 September 2019	0	Pool of 3 faecal boluses
UPE 2142	Fecal	2 September 2019	0	Pool of 3 faecal boluses
UPE 2143	Fecal	2 September 2019	0	Pool of 3 faecal boluses
UPE 2144	Fecal	2 September 2019	1	Pool of 3 faecal boluses
UPE 2145	Fecal	2 September 2019	0	Pool of 3 faecal boluses
UPE 2146	Fecal	2 September 2019	0	Pool of 3 faecal boluses
UPE 2147	Fecal	2 September 2019	0	Pool of 3 faecal boluses
UPE 2148	Fecal	2 September 2019	1	Pool of 3 faecal boluses
UPE 2149	Fecal	2 September 2019	0	Pool of 3 faecal boluses
UPE 2150	Fecal	2 September 2019	0	Pool of 3 faecal boluses
UPE 2151	Fecal	2 September 2019	0	Pool of 3 faecal boluses
UPE 2152	Fecal	2 September 2019	0	Pool of 3 faecal boluses
UPE 2153	Fecal	2 September 2019	0	Pool of 3 faecal boluses
UPE 2154	Fecal	2 September 2019	0	Pool of 3 faecal boluses
UPE 2155	Fecal	2 September 2019	0	Pool of 3 faecal boluses
UPE 2156	Fecal	2 September 2019	0	Pool of 3 faecal boluses
UPE 2157	Fecal	2 September 2019	0	Pool of 3 faecal boluses
UPE 2158	Fecal	2 September 2019	0	Pool of 3 faecal boluses
UPE 2159	Fecal	2 September 2019	0	Pool of 3 faecal boluses
UPE 2160	Fecal	2 September 2019	1	Pool of 3 faecal boluses
UPE 2161	Fecal	2 September 2019	0	Pool of 3 faecal boluses
UPE 2162	Fecal	2 September 2019	0	Pool of 3 faecal boluses
UPE 2163	Fecal	2 September 2019	0	Pool of 3 faecal boluses
UPE 2164	Fecal	2 September 2019	0	Pool of 3 faecal boluses
UPE 2165	Fecal	2 September 2019	0	Pool of 3 faecal boluses
UPE 2166	Fecal	2 September 2019	1	Pool of 3 faecal boluses
UPE 2167	Fecal	2 September 2019	1	Pool of 3 faecal boluses
UPE 2168	Fecal	2 September 2019	0	Pool of 3 faecal boluses
UPE 2169	Fecal	2 September 2019	0	Pool of 3 faecal boluses
UPE 2170	Fecal	2 September 2019	0	Pool of 3 faecal boluses
UPE 2171	Fecal	2 September 2019	0	Pool of 3 faecal boluses
UPE 2172	Fecal	2 September 2019	0	Pool of 3 faecal boluses

## Sheet: 5. Individual Rectal Swabs
Laboratory reference number	Field number	Sex	Age	Sample type	Date collected	Result (1 = positive; 0= negative)	Mass (g)	FA (mm)	Mass (kg)	FA (m)	FMI (kg/m2)	Sampling effort
UP 8375	SMC 540	M	A	Rectal swab	2017-11-07	0	145	91.5	0.145	0.0915	17.3191	12
UP 8376	SMC 541	F	A	Rectal swab	2017-11-07	0	74	92.2	0.074	0.0922	8.70502
UP 8377	SMC 542	F	SA	Rectal swab	2017-11-07	0	142	88.8	0.142	0.0888	18.0079
UP 8378	SMC 543	F	SA	Rectal swab	2017-11-07	0	109	88.7	0.109	0.0887	13.8541
UP 8379	SMC 544	F	A	Rectal swab	2017-11-07	0	137	94.8	0.137	0.0948	15.2442
UP 8380	SMC 545	F	A	Rectal swab	2017-11-07	0	135	91.3	0.135	0.0913	16.1954
UP 8381	SMC 546	M	A	Rectal swab	2017-11-07	0	110	90.9	0.11	0.0909	13.3127
UP 8382	SMC 547	F	A	Rectal swab	2017-11-07	0	175	97.6	0.175	0.0976	18.3712
UP 8383	SMC 548	F	A	Rectal swab	2017-11-07	0	126	89.9	0.126	0.0899	15.5902
UP 8385	SMC 550	F	SA	Rectal swab	2017-11-07	0	151	88.6	0.151	0.0886	19.2358
UP 8387	SMC 552	M	SA	Rectal swab	2017-11-07	0	112	88.8	0.112	0.0888	14.2034
UP 8388	SMC 553	F	SA	Rectal swab	2017-11-07	1	127	88.6	0.127	0.0886	16.1784
UP 8558	SMC 575	F	A	Rectal swab	2017-12-05	0	132	92.1	0.132	0.0921	15.5616	13
UP 8559	SMC 576	F	A	Rectal swab	2017-12-05	0	161	91.8	0.161	0.0918	19.1047
UP 8560	SMC 577	M	A	Rectal swab	2017-12-05	0	153	98.7	0.153	0.0987	15.7057
UP 8561	SMC 578	F	A	Rectal swab	2017-12-05	0	179	97.2	0.179	0.0972	18.9461
UP 8562	SMC 579	F	A	Rectal swab	2017-12-05	0	158	93.4	0.158	0.0934	18.1119
UP 8563	SMC 580	F	A	Rectal swab	2017-12-05	0	176	93	0.176	0.093	20.3492
UP 8564	SMC 581	M	SA	Rectal swab	2017-12-05	0	97	86.5	0.097	0.0865	12.964
UP 8565	SMC 582	F	A	Rectal swab	2017-12-05	0	127	96	0.127	0.096	13.7804
UP 8566	SMC 583	F	A	Rectal swab	2017-12-05	0	144	92.7	0.144	0.0927	16.7573
UP 8567	SMC 584	F	A	Rectal swab	2017-12-05	0	156	92.3	0.156	0.0923	18.3114
UP 8568	SMC 585	M	A	Rectal swab	2017-12-05	0	146	94.3	0.146	0.0943	16.4183
UP 8569	SMC 586	F	A	Rectal swab	2017-12-05	0	121	95.3	0.121	0.0953	13.3229
UP 8570	SMC 587	F	A	Rectal swab	2017-12-05	0	147	93.7	0.147	0.0937	16.7432
UP 8685	SMC 622	M	SA	Rectal swab	2018-02-07	0	69	82.2	0.069	0.0822	10.2119	28
UP 8686	SMC 623	F	SA	Rectal swab	2018-02-07	0	66	82	0.066	0.082	9.81559
UP 8687	SMC 624	M	SA	Rectal swab	2018-02-07	0	91	84	0.091	0.084	12.8968
UP 8688	SMC 625	M	SA	Rectal swab	2018-02-07	0	81	80	0.081	0.08	12.6562
UP 8689	SMC 626	M	A	Rectal swab	2018-02-07	0	71	99.1	0.071	0.0991	7.22955
UP 8690	SMC 627	F	SA	Rectal swab	2018-02-07	0	66	80.4	0.066	0.0804	10.2101
UP 8691	SMC 628	F	SA	Rectal swab	2018-02-07	0	67	81.6	0.067	0.0816	10.0622
UP 8692	SMC 629	M	SA	Rectal swab	2018-02-07	0	74	82.9	0.074	0.0829	10.7677
UP 8693	SMC 630	M	SA	Rectal swab	2018-02-07	0	72	86	0.072	0.086	9.73499
UP 8695	SMC 632	F	SA	Rectal swab	2018-02-07	0	65	81.7	0.065	0.0817	9.73799
UP 8696	SMC 633	M	A	Rectal swab	2018-02-07	0	135	95.2	0.135	0.0952	14.8957
UP 8697	SMC 634	M	SA	Rectal swab	2018-02-07	0	81	83.6	0.081	0.0836	11.5897
UP 8698	SMC 635	F	A	Rectal swab	2018-02-07	0	110	93.2	0.11	0.0932	12.6637
UP 8699	SMC 636	F	SA	Rectal swab	2018-02-07	0	79	80.6	0.079	0.0806	12.1607
UP 8700	SMC 637	F	A	Rectal swab	2018-02-07	0	118	94.2	0.118	0.0942	13.2978
UP 8701	SMC 638	F	A	Rectal swab	2018-02-07	0	98	91.4	0.098	0.0914	11.731
UP 8702	SMC 639	F	SA	Rectal swab	2018-02-07	0	63	76.2	0.063	0.0762	10.85
UP 8703	SMC 640	F	SA	Rectal swab	2018-02-07	0	85	81.5	0.085	0.0815	12.7969
UP 8704	SMC 641	M	SA	Rectal swab	2018-02-07	0	84	82.8	0.084	0.0828	12.2523
UP 8705	SMC 642	F	SA	Rectal swab	2018-02-07	0	70	85.1	0.07	0.0851	9.66582
UP 8706	SMC 643	F	SA	Rectal swab	2018-02-07	0	83	86.6	0.083	0.0866	11.0673
UP 8707	SMC 644	M	SA	Rectal swab	2018-02-07	0	77	87	0.077	0.087	10.1731
UP 8709	SMC 646	M	SA	Rectal swab	2018-02-07	0	67	82.1	0.067	0.0821	9.94005
UP 8710	SMC 647	M	SA	Rectal swab	2018-02-07	0	73	84.3	0.073	0.0843	10.2723
UP 8711	SMC 648	M	SA	Rectal swab	2018-02-07	0	72	85.3	0.072	0.0853	9.89542
UP 8712	SMC 649	M	SA	Rectal swab	2018-02-07	0	70	83.4	0.07	0.0834	10.0639
UP 8713	SMC 650	M	SA	Rectal swab	2018-02-07	0	80	85.8	0.08	0.0858	10.8671
UP 8714	SMC 651	M	SA	Rectal swab	2018-02-07	0	86	87.9	0.086	0.0879	11.1307
UP 8881	SMC 706	F	SA	Rectal swab	2018-04-10	0	81	87.5	0.081	0.0875	10.5796	61
UP 8882	SMC 707	F	SA	Rectal swab	2018-04-10	0	97	88.8	0.097	0.0888	12.3012
UP 8883	SMC 708	F	SA	Rectal swab	2018-04-10	0	82	78.2	0.082	0.0782	13.4091
UP 8884	SMC 709	F	SA	Rectal swab	2018-04-10	0	68	80.9	0.068	0.0809	10.3899
UP 8885	SMC 710	M	SA	Rectal swab	2018-04-10	0	45	87.5	0.045	0.0875	5.87755
UP 8886	SMC 711	F	SA	Rectal swab	2018-04-10	0	51	86.5	0.051	0.0865	6.81613
UP 8887	SMC 712	M	SA	Rectal swab	2018-04-10	0	81	81.5	0.081	0.0815	12.1947
UP 8888	SMC 713	M	SA	Rectal swab	2018-04-10	0	94	88.7	0.094	0.0887	11.9476
UP 8889	SMC 714	F	SA	Rectal swab	2018-04-10	0	98	84.2	0.098	0.0842	13.823
UP 8891	SMC 715	M	SA	Rectal swab	2018-04-10	0	100	86.9	0.1	0.0869	13.2422
UP 8892	SMC 716	F	SA	Rectal swab	2018-04-10	0	95	82	0.095	0.082	14.1285
UP 8893	SMC 717	F	SA	Rectal swab	2018-04-10	0	87	82.2	0.087	0.0822	12.8758
UP 8894	SMC 718	F	SA	Rectal swab	2018-04-10	0	76	81.6	0.076	0.0816	11.4139
UP 8895	SMC 719	M	SA	Rectal swab	2018-04-10	0	76	86.2	0.076	0.0862	10.2282
UP 8896	SMC 720	M	SA	Rectal swab	2018-04-10	0	82	85.9	0.082	0.0859	11.1129
UP 8897	-	F	SA	Rectal swab	2018-04-10	0	91	84.9	0.091	0.0849	12.6248
UP 8898	-	M	SA	Rectal swab	2018-04-10	0	75	81.8	0.075	0.0818	11.2087
UP 8900	-	F	SA	Rectal swab	2018-04-10	0	91	85.9	0.091	0.0859	12.3326
UP 8901	-	F	SA	Rectal swab	2018-04-10	0	91	84.8	0.091	0.0848	12.6546
UP 8902	-	F	SA	Rectal swab	2018-04-10	0	94	85	0.094	0.085	13.0104
UP 8903	-	M	SA	Rectal swab	2018-04-10	0	85	84.5	0.085	0.0845	11.9043
UP 8904	-	M	SA	Rectal swab	2018-04-10	0	95	86.7	0.095	0.0867	12.6382
UP 8905	-	M	SA	Rectal swab	2018-04-10	0	86	83.6	0.086	0.0836	12.3051
UP 8906	SMC 721	F	SA	Rectal swab	2018-04-10	0	80	85.4	0.08	0.0854	10.9692
UP 8907	SMC 722	M	SA	Rectal swab	2018-04-10	0	71	84.8	0.071	0.0848	9.8734
UP 8908	-	M	SA	Rectal swab	2018-04-10	0	90	84.7	0.09	0.0847	12.5451
UP 8910	SMC 724	M	SA	Rectal swab	2018-04-10	0	102	85	0.102	0.085	14.1176
UP 8912	SMC 726	F	SA	Rectal swab	2018-04-10	0	87	86	0.087	0.086	11.7631
UP 8913	SMC 727	M	SA	Rectal swab	2018-04-10	0	101	86.4	0.101	0.0864	13.5299
UP 8914	SMC 728	M	A	Rectal swab	2018-04-10	0	92	89.5	0.092	0.0895	11.4853
UP 8915	SMC 729	M	SA	Rectal swab	2018-04-10	0	78	81.9	0.078	0.0819	11.6286
UP 8916	SMC 730	M	SA	Rectal swab	2018-04-10	0	72	82	0.072	0.082	10.7079
UP 8917	SMC 731	M	SA	Rectal swab	2018-04-10	0	82	84.8	0.082	0.0848	11.4031
UP 8918	SMC 732	M	SA	Rectal swab	2018-04-10	0	100	88.2	0.1	0.0882	12.8547
UP 8919	SMC 733	M	SA	Rectal swab	2018-04-10	0	76	83	0.076	0.083	11.0321
UP 8920	SMC 734	M	SA	Rectal swab	2018-04-10	0	81	83.4	0.081	0.0834	11.6454
UP 8921	SMC 735	M	SA	Rectal swab	2018-04-10	0	78	80.4	0.078	0.0804	12.0665
UP 8922	SMC 736	M	SA	Rectal swab	2018-04-10	0	71	82	0.071	0.082	10.5592
UP 8923	SMC 737	M	SA	Rectal swab	2018-04-10	0	94	86.7	0.094	0.0867	12.5052
UP 8924	SMC 738	F	SA	Rectal swab	2018-04-10	0	79	84.7	0.079	0.0847	11.0118
UP 8925	SMC 739	F	SA	Rectal swab	2018-04-10	0	84	87.5	0.084	0.0875	10.9714
UP 8926	SMC 740	F	SA	Rectal swab	2018-04-10	0	93	88.6	0.093	0.0886	11.8472
UP 8927	SMC 741	F	SA	Rectal swab	2018-04-10	0	95	88.2	0.095	0.0882	12.212
UP 8928	SMC 742	F	SA	Rectal swab	2018-04-10	0	79	83.1	0.079	0.0831	11.44
UP 8930	SMC 743	M	A	Rectal swab	2018-04-10	0	136	91.7	0.136	0.0917	16.1734
UP 8938	SMC 744	F	SA	Rectal swab	2018-04-10	0	78	77	0.078	0.077	13.1557
UP 8939	SMC 745	F	A	Rectal swab	2018-04-10	0	93	89.4	0.093	0.0894	11.6361
UP 8940	SMC 746	M	SA	Rectal swab	2018-04-10	0	93	88.5	0.093	0.0885	11.874
UP 8942	SMC 747	M	SA	Rectal swab	2018-04-10	0	77	80.1	0.077	0.0801	12.0012
UP 8943	SMC 748	F	SA	Rectal swab	2018-04-10	0	90	87.8	0.09	0.0878	11.6749
UP 8944	SMC 749	F	A	Rectal swab	2018-04-10	0	85.5	91	0.0855	0.091	10.3248
UP 8945	SMC 750	M	SA	Rectal swab	2018-04-10	0	92	88.8	0.092	0.0888	11.6671
UP 8946	SMC 751	F	SA	Rectal swab	2018-04-10	0	90	87.2	0.09	0.0872	11.8361
UP 8947	SMC 752	F	SA	Rectal swab	2018-04-10	0	75	81	0.075	0.081	11.4312
UP 8948	SMC 753	F	SA	Rectal swab	2018-04-10	0	91	88.4	0.091	0.0884	11.6449
UP 8949	SMC 754	M	SA	Rectal swab	2018-04-10	0	85	87.2	0.085	0.0872	11.1786
UP 8950	SMC 755	F	SA	Rectal swab	2018-04-10	0	86	83	0.086	0.083	12.4837
UP 8951	SMC 756	M	SA	Rectal swab	2018-04-10	0	84	81.7	0.084	0.0817	12.5845
UP 8952	SMC 757	F	A	Rectal swab	2018-04-10	0	128	94.4	0.128	0.0944	14.3637
UP 8953	SMC 758	M	A	Rectal swab	2018-04-10	0	152	97.7	0.152	0.0977	15.9241
UP 8954	SMC 759	F	A	Rectal swab	2018-04-10	0	126	98.2	0.126	0.0982	13.0661
UP 8959	-	M	SA	Rectal swab	2018-05-08	0	74	81	0.074	0.081	11.2788	32
UP 8960	-	F	SA	Rectal swab	2018-05-08	0	73	83.7	0.073	0.0837	10.4201
UP 8962	-	F	A	Rectal swab	2018-05-08	0	120	93.5	0.12	0.0935	13.7264
UP 8963	-	F	SA	Rectal swab	2018-05-08	0	88	86.1	0.088	0.0861	11.8707
UP 8967	SMC 760	F	SA	Rectal swab	2018-05-08	0	86	82.4	0.086	0.0824	12.6661
UP 8969	SMC 762	F	SA	Rectal swab	2018-05-08	0	87	88.2	0.087	0.0882	11.1836
UP 8972	SMC 764	F	SA	Rectal swab	2018-05-08	0	94	87.9	0.094	0.0879	12.1661
UP 8973	SMC 765	F	A	Rectal swab	2018-05-08	0	113	93.3	0.113	0.0933	12.9812
UP 8974	SMC 766	F	SA	Rectal swab	2018-05-08	0	80	85.1	0.08	0.0851	11.0467
UP 8975	SMC 767	F	SA	Rectal swab	2018-05-08	0	78	84.1	0.078	0.0841	11.0281
UP 8976	SMC 768	M	A	Rectal swab	2018-05-08	0	148	96.2	0.148	0.0962	15.9923
UP 8978	SMC 770	F	A	Rectal swab	2018-05-08	0	114	90.2	0.114	0.0902	14.0117
UP 8981	-	M	SA	Rectal swab	2018-05-08	0	90	86.7	0.09	0.0867	11.973
UP 8989	SMC 778	M	SA	Rectal swab	2018-05-08	0	97	88	0.097	0.088	12.5258
UP 8991	SMC 780	M	SA	Rectal swab	2018-05-08	0	86	87.4	0.086	0.0874	11.2584
UP 8992	SMC 781	M	SA	Rectal swab	2018-05-08	0	92	84.8	0.092	0.0848	12.7937
UP 8993	SMC 782	M	SA	Rectal swab	2018-05-08	0	76	82	0.076	0.082	11.3028
UP 8994	SMC 783	M	SA	Rectal swab	2018-05-08	0	87	88.6	0.087	0.0886	11.0829
UP 8998	SMC 787	M	A	Rectal swab	2018-05-08	0	160	96.1	0.16	0.0961	17.325
UP 9000	SMC 789	M	A	Rectal swab	2018-05-08	0	148	92	0.148	0.092	17.4858
UP 9003	SMC 792	M	SA	Rectal swab	2018-05-08	0	70	81	0.07	0.081	10.6691
UP 9004	SMC 793	F	A	Rectal swab	2018-05-08	0	85	90	0.085	0.09	10.4938
UP 9005	SMC 794	F	A	Rectal swab	2018-05-08	0	81	90.1	0.081	0.0901	9.97781
UP 9007	SMC 796	F	SA	Rectal swab	2018-05-08	0	81	86.6	0.081	0.0866	10.8006
UP 9008	SMC 797	F	SA	Rectal swab	2018-05-08	0	85	83	0.085	0.083	12.3385
UP 9009	SMC 798	F	SA	Rectal swab	2018-05-08	0	80	81.4	0.08	0.0814	12.0737
UP 9010	SMC 799	M	A	Rectal swab	2018-05-08	0	146	94.5	0.146	0.0945	16.3489
UP 9011	SMC 800	M	A	Rectal swab	2018-05-08	0	138	97.5	0.138	0.0975	14.5168
UP 9012	SMC 801	M	A	Rectal swab	2018-05-08	0	146	90.5	0.146	0.0905	17.8261
UP 9023	SMC 802	M	A	Rectal swab	2018-05-08	0	110	91	0.11	0.091	13.2834
UP 9024	SMC 803	M	A	Rectal swab	2018-05-08	0	115	96.5	0.115	0.0965	12.3493
UP 9025	SMC 804	M	A	Rectal swab	2018-05-08	0	139	96.4	0.139	0.0964	14.9576
UP 9653	-	M	SA	Rectal swab	2018-06-05	0	78	83.9	0.078	0.0839	11.0808	42
UP 9654	-	M	SA	Rectal swab	2018-06-05	0	87	86	0.087	0.086	11.7631
UP 9655	-	M	SA	Rectal swab	2018-06-05	0	84	85.6	0.084	0.0856	11.4639
UP 9656	-	M	SA	Rectal swab	2018-06-05	0	91	87	0.091	0.087	12.0227
UP 9657	-	M	SA	Rectal swab	2018-06-05	0	72	83.3	0.072	0.0833	10.3763
UP 9658	SMC 760 (m)	M	SA	Rectal swab	2018-06-05	0	76	83	0.076	0.083	11.0321
UP 9659	SMC 761 (m)	M	SA	Rectal swab	2018-06-05	0	85	85.9	0.085	0.0859	11.5195
UP 9660	SMC 762 (m)	M	A	Rectal swab	2018-06-05	0	150	94.8	0.15	0.0948	16.6907
UP 9661	SMC 763 (m)	M	SA	Rectal swab	2018-06-05	0	92	87.7	0.092	0.0877	11.9616
UP 9662	SMC 764 (m)	M	A	Rectal swab	2018-06-05	0	86	89.1	0.086	0.0891	10.8329
UP 9663	SMC 765 (m)	M	SA	Rectal swab	2018-06-05	0	91	86.9	0.091	0.0869	12.0504
UP 9664	SMC 766 (m)	M	SA	Rectal swab	2018-06-05	0	91	86.4	0.091	0.0864	12.1903
UP 9665	-	M	SA	Rectal swab	2018-06-05	0	87	84.9	0.087	0.0849	12.0699
UP 9666	SMC 767 (m)	M	SA	Rectal swab	2018-06-05	0	89	85.5	0.089	0.0855	12.1747
UP 9667	SMC 768 (m)	M	SA	Rectal swab	2018-06-05	0	80	85.3	0.08	0.0853	10.9949
UP 9668	-	F	SA	Rectal swab	2018-06-05	0	68	83.8	0.068	0.0838	9.68324
UP 9669	-	F	SA	Rectal swab	2018-06-05	0	67	81.7	0.067	0.0817	10.0376
UP 9670	-	F	SA	Rectal swab	2018-06-05	0	81	82.7	0.081	0.0827	11.8433
UP 9671	-	F	SA	Rectal swab	2018-06-05	0	71	81.9	0.071	0.0819	10.585
UP 9672	-	F	SA	Rectal swab	2018-06-05	0	82	83.9	0.082	0.0839	11.649
UP 9673	SMC 769 (m)	M	SA	Rectal swab	2018-06-05	0	88	86	0.088	0.086	11.8983
UP 9674	SMC 770 (m)	F	SA	Rectal swab	2018-06-05	0	88	87.4	0.088	0.0874	11.5202
UP 9675	SMC 771 (m)	F	A	Rectal swab	2018-06-05	0	95	91.4	0.095	0.0914	11.3719
UP 9676	SMC 772 (m)	F	SA	Rectal swab	2018-06-05	0	83	85.2	0.083	0.0852	11.434
UP 9677	SMC 773 (m)	F	SA	Rectal swab	2018-06-05	0	83	87.7	0.083	0.0877	10.7914
UP 9678	SMC 774 (m)	F	SA	Rectal swab	2018-06-05	0	78	84.3	0.078	0.0843	10.9759
UP 9679	SMC 775 (m)	F	SA	Rectal swab	2018-06-05	0	76	86.1	0.076	0.0861	10.252
UP 9680	SMC 776 (m)	F	A	Rectal swab	2018-06-05	0	114	96.2	0.114	0.0962	12.3184
UP 9681	SMC 777 (m)	F	SA	Rectal swab	2018-06-05	0	75	83	0.075	0.083	10.8869
UP 9682	SMC 778 (m)	F	SA	Rectal swab	2018-06-05	0	72	83.3	0.072	0.0833	10.3763
UP 9683	SMC 779 (m)	F	SA	Rectal swab	2018-06-05	0	78	83.5	0.078	0.0835	11.1872
UP 9684	SMC 780 (m)	F	SA	Rectal swab	2018-06-05	0	75	81.6	0.075	0.0816	11.2637
UP 9685	SMC 781 (m)	F	SA	Rectal swab	2018-06-05	0	74	85.3	0.074	0.0853	10.1703
UP 9686	SMC 782 (m)	M	A	Rectal swab	2018-06-05	0	105	99.5	0.105	0.0995	10.6058
UP 9687	SMC 783 (m)	M	A	Rectal swab	2018-06-05	0	164	97.4	0.164	0.0974	17.2873
UP 9688	SMC 785 (m)	M	A	Rectal swab	2018-06-05	1	144	92	0.144	0.092	17.0132
UP 9692	SMC 804	M	A	Rectal swab	2018-06-05	0	149	91.7	0.149	0.0917	17.7193
UP 9693	SMC 805	M	A	Rectal swab	2018-06-05	0	149	94.9	0.149	0.0949	16.5445
UP 9694	SMC 806	M	A	Rectal swab	2018-06-05	0	153	94	0.153	0.094	17.3155
UP 9695	SMC 807	M	A	Rectal swab	2018-06-05	0	141	93	0.141	0.093	16.3025
UP 9696	SMC 808	M	A	Rectal swab	2018-06-05	0	158	95.9	0.158	0.0959	17.1799
UP 9697	SMC 809	F	A	Rectal swab	2018-06-05	0	115	95.8	0.115	0.0958	12.5305
UP 9700	SMC 810	M	A	Rectal swab	2018-07-03	0	124	95.5	0.124	0.0955	13.5961	40
UP 9701	-	M	SA	Rectal swab	2018-07-03	0	75	86.4	0.075	0.0864	10.0469
UP 9704	-	M	SA	Rectal swab	2018-07-03	0	91	86.9	0.091	0.0869	12.0504
UP 9705	-	M	SA	Rectal swab	2018-07-03	0	84	84.5	0.084	0.0845	11.7643
UP 9706	-	F	SA	Rectal swab	2018-07-03	0	69	74.2	0.069	0.0742	12.5326
UP 9707	-	M	SA	Rectal swab	2018-07-03	0	85	85.6	0.085	0.0856	11.6004
UP 9708	SMC 811	M	A	Rectal swab	2018-07-03	0	90	91.3	0.09	0.0913	10.7969
UP 9709	SMC 812	M	A	Rectal swab	2018-07-03	0	109	92.4	0.109	0.0924	12.7668
UP 9712	-	F	SA	Rectal swab	2018-07-03	0	79	85.2	0.079	0.0852	10.883
UP 9713	-	F	SA	Rectal swab	2018-07-03	0	66	78.6	0.066	0.0786	10.6831
UP 9714	-	F	SA	Rectal swab	2018-07-03	0	79	84.6	0.079	0.0846	11.0379
UP 9715	-	F	SA	Rectal swab	2018-07-03	0	77	83.6	0.077	0.0836	11.0174
UP 9716	SMC 813	F	SA	Rectal swab	2018-07-03	1	80	85.6	0.08	0.0856	10.918
UP 9717	SMC 814	F	SA	Rectal swab	2018-07-03	1	78	83.6	0.078	0.0836	11.1605
UP 9718	-	M	SA	Rectal swab	2018-07-03	0	69	83.8	0.069	0.0838	9.82564
UP 9719	SMC 815	M	A	Rectal swab	2018-07-03	0	124	94.3	0.124	0.0943	13.9444
UP 9720	SMC 816	F	A	Rectal swab	2018-07-03	0	115	91.3	0.115	0.0913	13.7961
UP 9721	SMC 817	M	SA	Rectal swab	2018-07-03	0	91	86.8	0.091	0.0868	12.0782
UP 9722	SMC 818	M	SA	Rectal swab	2018-07-03	0	71	82.5	0.071	0.0825	10.4316
UP 9723	SMC 819	M	SA	Rectal swab	2018-07-03	0	79	88.3	0.079	0.0883	10.1322
UP 9724	SMC 820	F	SA	Rectal swab	2018-07-03	0	79	84.8	0.079	0.0848	10.9859
UP 9725	SMC 821	M	A	Rectal swab	2018-07-03	0	133	97.1	0.133	0.0971	14.1063
UP 9726	SMC 822	M	SA	Rectal swab	2018-07-03	0	71	81.1	0.071	0.0811	10.7949
UP 9727	SMC 823	M	SA	Rectal swab	2018-07-03	0	77	79.1	0.077	0.0791	12.3066
UP 9728	SMC 824	M	SA	Rectal swab	2018-07-03	0	64	83.3	0.064	0.0833	9.22338
UP 9729	SMC 825	F	SA	Rectal swab	2018-07-03	0	79	87.1	0.079	0.0871	10.4134
UP 9730	SMC 826	F	SA	Rectal swab	2018-07-03	0	77	82.5	0.077	0.0825	11.3131
UP 9731	SMC 827	F	SA	Rectal swab	2018-07-03	0	75	82.4	0.075	0.0824	11.046
UP 9732	SMC 828	M	A	Rectal swab	2018-07-03	0	69	95	0.069	0.095	7.64543
UP 9733	SMC 829	F	A	Rectal swab	2018-07-03	0	61	91.3	0.061	0.0913	7.31793
UP 9734	SMC 830	F	A	Rectal swab	2018-07-03	0	53	90.2	0.053	0.0902	6.51423
UP 9735	SMC 831	F	A	Rectal swab	2018-07-03	0	66	94.6	0.066	0.0946	7.37499
UP 9736	SMC 832	F	A	Rectal swab	2018-07-03	0	69	92	0.069	0.092	8.15217
UP 9737	SMC 833	F	A	Rectal swab	2018-07-03	0	68	93.6	0.068	0.0936	7.76171
UP 9738	SMC 834	F	A	Rectal swab	2018-07-03	0	62	95.4	0.062	0.0954	6.81232
UP 9739	SMC 835	F	A	Rectal swab	2018-07-03	0	78	93.9	0.078	0.0939	8.84634
UP 9740	SMC 836	M	A	Rectal swab	2018-07-03	0	85	91.6	0.085	0.0916	10.1304
UP 9741	SMC 837	M	A	Rectal swab	2018-07-03	0	59	96.7	0.059	0.0967	6.30956
UP 9742	SMC 838	M	A	Rectal swab	2018-07-03	0	51	94.4	0.051	0.0944	5.72303
UP 9743	SMC 839	M	A	Rectal swab	2018-07-03	0	61	96.5	0.061	0.0965	6.55051
UP 9758	-	F	SA	Rectal swab	2018-08-01	0	88	87.4	0.088	0.0874	11.5202	49
UP 9759	-	M	SA	Rectal swab	2018-08-01	1	94	85.9	0.094	0.0859	12.7392
UP 9760	SMC 840	M	A	Rectal swab	2018-08-01	1	129	96.3	0.129	0.0963	13.9103
UP 9761	SMC 841	F	A	Rectal swab	2018-08-01	0	112	92.6	0.112	0.0926	13.0616
UP 9772	-	M	A	Rectal swab	2018-08-01	0	95	89.6	0.095	0.0896	11.8333
UP 9773	SMC 842	M	A	Rectal swab	2018-08-01	0	133	99	0.133	0.099	13.57
UP 9775	-	F	SA	Rectal swab	2018-08-01	0	64	82.1	0.064	0.0821	9.49497
UP 9776	-	F	A	Rectal swab	2018-08-01	0	83	90.3	0.083	0.0903	10.1789
UP 9779	-	M	SA	Rectal swab	2018-08-01	0	88	88.8	0.088	0.0888	11.1598
UP 9782	-	M	SA	Rectal swab	2018-08-01	0	82	86.8	0.082	0.0868	10.8836
UP 9783	SMC 844	M	SA	Rectal swab	2018-08-01	0	89	88.5	0.089	0.0885	11.3633
UP 9784	SMC 845	F	A	Rectal swab	2018-08-01	0	124	98.6	0.124	0.0986	12.7546
UP 9785	SMC 846	F	A	Rectal swab	2018-08-01	0	123	95.9	0.123	0.0959	13.3742
UP 9786	SMC 847	F	A	Rectal swab	2018-08-01	0	96	93.9	0.096	0.0939	10.8878
UP 9787	SMC 848	F	A	Rectal swab	2018-08-01	0	106	92.1	0.106	0.0921	12.4964
UP 9788	SMC 849	F	A	Rectal swab	2018-08-01	0	117	93.9	0.117	0.0939	13.2695
UP 9789	SMC 850	M	A	Rectal swab	2018-08-01	0	123	95.8	0.123	0.0958	13.4021
UP 9790	SMC 851	M	A	Rectal swab	2018-08-01	0	124	96	0.124	0.096	13.4549
UP 9791	SMC 852	M	A	Rectal swab	2018-08-01	0	124	97.6	0.124	0.0976	13.0173
UP 9792	SMC 853	M	A	Rectal swab	2018-08-01	0	126	97.6	0.126	0.0976	13.2273
UP 9793	SMC 854	M	A	Rectal swab	2018-08-01	0	132	98.1	0.132	0.0981	13.7163
UP 9796	SMC 855	F	A	Rectal swab	2018-08-01	0	113	94.9	0.113	0.0949	12.5472
UP 9797	SMC 856	F	A	Rectal swab	2018-08-01	0	119	92.9	0.119	0.0929	13.7885
UP 9798	SMC 857	M	SA	Rectal swab	2018-08-01	0	86	85.4	0.086	0.0854	11.7919
UP 9799	SMC 858	M	A	Rectal swab	2018-08-01	0	125	96.7	0.125	0.0967	13.3677
UP 9800	SMC 859	F	A	Rectal swab	2018-08-01	0	120	91.8	0.12	0.0918	14.2395
UP 9801	SMC 860	F	A	Rectal swab	2018-08-01	0	107	91	0.107	0.091	12.9211
UP 9802	SMC 861	F	A	Rectal swab	2018-08-01	0	127	90.3	0.127	0.0903	15.575
UP 9808	SMC 862	M	SA	Rectal swab	2018-08-01	0	85	88.9	0.085	0.0889	10.7551
UP 9809	SMC 863	F	SA	Rectal swab	2018-08-01	0	73	85.2	0.073	0.0852	10.0564
UP 9810	SMC 864	F	SA	Rectal swab	2018-08-01	0	76	84.1	0.076	0.0841	10.7454
UP 9811	SMC 865	F	SA	Rectal swab	2018-08-01	0	90	88.6	0.09	0.0886	11.465
UP 9812	SMC 866	F	SA	Rectal swab	2018-08-01	0	85	88.3	0.085	0.0883	10.9018
UP 9813	SMC 867	F	SA	Rectal swab	2018-08-01	0	72	88	0.072	0.088	9.29752
UP 9814	SMC 868	F	SA	Rectal swab	2018-08-01	0	87	85.1	0.087	0.0851	12.0132
UP 9815	SMC 869	F	A	Rectal swab	2018-08-01	0	80	89.2	0.08	0.0892	10.0545
UP 9816	SMC 870	F	SA	Rectal swab	2018-08-01	0	78	80.7	0.078	0.0807	11.977
UP 9817	SMC 871	F	SA	Rectal swab	2018-08-01	0	81	84	0.081	0.084	11.4796
UP 9818	SMC 872	F	A	Rectal swab	2018-08-01	0	116	98.4	0.116	0.0984	11.9803
UP 9819	SMC 873	M	SA	Rectal swab	2018-08-01	1	77	83.2	0.077	0.0832	11.1236
UP 9820	SMC 874	M	SA	Rectal swab	2018-08-01	0	83	87.3	0.083	0.0873	10.8905
UP 9821	SMC 875	M	A	Rectal swab	2018-08-01	0	85	91.2	0.085	0.0912	10.2195
UP 9822	SMC 876	M	SA	Rectal swab	2018-08-01	0	80	84.7	0.08	0.0847	11.1512
UP 9823	SMC 877	M	SA	Rectal swab	2018-08-01	0	75	81.4	0.075	0.0814	11.3191
UP 9824	SMC 878	M	SA	Rectal swab	2018-08-01	1	87	86.8	0.087	0.0868	11.5473
UP 9825	SMC 879	M	A	Rectal swab	2018-08-01	0	86	92	0.086	0.092	10.1607
UP 9826	SMC 880	M	SA	Rectal swab	2018-08-01	0	84	85.1	0.084	0.0851	11.599
UP 9827	SMC 881	M	A	Rectal swab	2018-08-01	0	120	94.9	0.12	0.0949	13.3244
UP 9828	SMC 882	M	A	Rectal swab	2018-08-01	0	122	92.7	0.122	0.0927	14.1971
UP 9823 R	SMC 877	M	SA	Rectal swab	2018-09-04	0	75	81.4	0.075	0.0814	11.3191	54
UP 9971	SMC 883	F	A	Rectal swab	2018-09-04	0	121	99	0.121	0.099	12.3457
UP 9972	SMC 887	F	A	Rectal swab	2018-09-04	0	123	94.1	0.123	0.0941	13.8908
UP 9973	SMC 884	M	SA	Rectal swab	2018-09-04	0	86	85.2	0.086	0.0852	11.8473
UP 9974	SMC 885	F	A	Rectal swab	2018-09-04	0	116	92	0.116	0.092	13.7051
UP 9975	SMC 886	F	A	Rectal swab	2018-09-04	0	89	89.2	0.089	0.0892	11.1856
UP 9976	SMC 888	F	SA	Rectal swab	2018-09-04	0	82	87.2	0.082	0.0872	10.784
UP 9977	SMC 889	F	SA	Rectal swab	2018-09-04	0	89	88.2	0.089	0.0882	11.4407
UP 9978	SMC 890	F	A	Rectal swab	2018-09-04	0	118	94.5	0.118	0.0945	13.2135
UP 9979	SMC 891	F	A	Rectal swab	2018-09-04	0	123	96.7	0.123	0.0967	13.1538
UP 9980	SMC 892	M	A	Rectal swab	2018-09-04	0	143	97.7	0.143	0.0977	14.9812
UP 9981	SMC 893	M	SA	Rectal swab	2018-09-04	0	84	87	0.084	0.087	11.0979
UP 9982	SMC 894	F	SA	Rectal swab	2018-09-04	0	92	88.7	0.092	0.0887	11.6934
UP 9984	SMC 895	M	SA	Rectal swab	2018-09-04	0	85	86.9	0.085	0.0869	11.2559
UP 9985	SMC 896	F	A	Rectal swab	2018-09-04	0	126	99.5	0.126	0.0995	12.727
UP 9986	SMC 897	F	A	Rectal swab	2018-09-04	0	98	90.3	0.098	0.0903	12.0185
UP 9987	SMC 898	F	A	Rectal swab	2018-09-04	0	90	90.8	0.09	0.0908	10.9162
UP 9988	SMC 899	F	A	Rectal swab	2018-09-04	0	109	93.7	0.109	0.0937	12.415
UP 9989	SMC 900	F	SA	Rectal swab	2018-09-04	0	67	80.3	0.067	0.0803	10.3907
UP 9990	SMC 901	F	A	Rectal swab	2018-09-04	0	115	95.3	0.115	0.0953	12.6623
UP 9991	SMC 902	F	A	Rectal swab	2018-09-04	0	97	89.5	0.097	0.0895	12.1095
UP 9992	SMC 903	F	A	Rectal swab	2018-09-04	0	122	97.3	0.122	0.0973	12.8865
UP 9993	SMC 904	F	A	Rectal swab	2018-09-04	0	90	89.8	0.09	0.0898	11.1607
UP 9994	SMC 905	F	A	Rectal swab	2018-09-04	0	95	90.7	0.095	0.0907	11.5481
UP 9995	SMC 906	M	A	Rectal swab	2018-09-04	0	125	94.7	0.125	0.0947	13.9383
UP 9996	SMC 907	F	SA	Rectal swab	2018-09-04	1	82	87.1	0.082	0.0871	10.8088
UP 9997	SMC 908	M	A	Rectal swab	2018-09-04	0	113	93	0.113	0.093	13.0651
UP 9998	SMC 909	F	A	Rectal swab	2018-09-04	0	113	93.6	0.113	0.0936	12.8981
UP 9999	SMC 910	M	A	Rectal swab	2018-09-04	0	136	97.9	0.136	0.0979	14.1897
UP 10000	SMC 911	M	A	Rectal swab	2018-09-04	0	101	91.4	0.101	0.0914	12.0901
UP 10001	SMC 912	M	A	Rectal swab	2018-09-04	0	117	91	0.117	0.091	14.1287
UP 10002	SMC 913	M	A	Rectal swab	2018-09-04	0	128	94.7	0.128	0.0947	14.2728
UP 10003	SMC 914	M	A	Rectal swab	2018-09-04	0	121	96.1	0.121	0.0961	13.102
UP 10004	SMC 915	M	A	Rectal swab	2018-09-04	0	117	94.5	0.117	0.0945	13.1015
UP 10005	SMC 916	M	A	Rectal swab	2018-09-04	0	125	92.9	0.125	0.0929	14.4837
UP 10006	SMC 917	M	A	Rectal swab	2018-09-04	0	118	92.4	0.118	0.0924	13.821
UP 10007	SMC 918	M	A	Rectal swab	2018-09-04	0	125	99	0.125	0.099	12.7538
UP 10008	SMC 919	M	A	Rectal swab	2018-09-04	0	128	94.9	0.128	0.0949	14.2127
UP 10009	SMC 920	M	A	Rectal swab	2018-09-04	0	128	96.1	0.128	0.0961	13.86
UP 10010	SMC 921	M	SA	Rectal swab	2018-09-04	0	74	84.5	0.074	0.0845	10.3638
UP 10011	SMC 922	F	SA	Rectal swab	2018-09-04	0	84	88.9	0.084	0.0889	10.6286
UP 10012	SMC 923	F	SA	Rectal swab	2018-09-04	0	88	88.9	0.088	0.0889	11.1347
UP 10013	SMC 924	F	SA	Rectal swab	2018-09-04	0	85	88.4	0.085	0.0884	10.8771
UP 10014	SMC 925	M	SA	Rectal swab	2018-09-04	0	94	87	0.094	0.087	12.4191
UP 10019	SMC 926	F	SA	Rectal swab	2018-09-04	0	81	87.4	0.081	0.0874	10.6038
UP 10020	SMC 927	M	SA	Rectal swab	2018-09-04	0	104	87.3	0.104	0.0873	13.646
UP 10021	SMC 928	M	SA	Rectal swab	2018-09-04	0	98	86	0.098	0.086	13.2504
UP 10022	SMC 929	M	A	Rectal swab	2018-09-04	0	100	90.2	0.1	0.0902	12.291
UP 10023	SMC 930	M	A	Rectal swab	2018-09-04	0	97	91.9	0.097	0.0919	11.4853
UP 10024	SMC 931	M	SA	Rectal swab	2018-09-04	0	87	84.5	0.087	0.0845	12.1844
UP 10025	SMC 932	M	A	Rectal swab	2018-09-04	0	137	101.3	0.137	0.1013	13.3506
UP 10026	SMC 933	M	A	Rectal swab	2018-09-04	0	94	93.4	0.094	0.0934	10.7754
UP 10027	SMC 934	M	SA	Rectal swab	2018-09-04	0	86	88.3	0.086	0.0883	11.03
UP 10028	SMC 935	M	SA	Rectal swab	2018-09-04	1	77	84.5	0.077	0.0845	10.7839
UP 10010 R	SMC 921	M	SA	Rectal swab	2018-10-02	0	74	84.5	0.074	0.0845	10.3638	38
UP 10044	SMC 936	F	A	Rectal swab	2018-10-02	0	124	93.8	0.124	0.0938	14.0934
UP 10045	SMA 276	F	A	Rectal swab	2018-10-02	0	146	94	0.146	0.094	16.5233
UP 10046	SMC 937	F	A	Rectal swab	2018-10-02	0	95	89.4	0.095	0.0894	11.8864
UP 10047	SMC 938	M	A	Rectal swab	2018-10-02	0	138	98.5	0.138	0.0985	14.2235
UP 10048	SMC 939	M	A	Rectal swab	2018-10-02	0	133	99.5	0.133	0.0995	13.434
UP 10049	SMC 940	F	A	Rectal swab	2018-10-02	0	132	97	0.132	0.097	14.0291
UP 10050	SMC 941	F	A	Rectal swab	2018-10-02	0	133	95.7	0.133	0.0957	14.522
UP 10051	SMC 942	F	A	Rectal swab	2018-10-02	0	112	99.4	0.112	0.0994	11.3356
UP 10052	SMC 943	F	A	Rectal swab	2018-10-02	0	141	101	0.141	0.101	13.8222
UP 10053	SMC 944	M	A	Rectal swab	2018-10-02	0	103	89.3	0.103	0.0893	12.9162
UP 10054	SMC 945	M	A	Rectal swab	2018-10-02	0	116	92.9	0.116	0.0929	13.4408
UP 10055	SMC 946	M	A	Rectal swab	2018-10-02	0	137	97.3	0.137	0.0973	14.4709
UP 10056	SMC 947	F	A	Rectal swab	2018-10-02	0	116	92.9	0.116	0.0929	13.4408
UP 10057	SMC 948	F	A	Rectal swab	2018-10-02	0	110	90.2	0.11	0.0902	13.5201
UP 10058	SMC 949	F	A	Rectal swab	2018-10-02	0	136	93.7	0.136	0.0937	15.4903
UP 10059	SMC 950	F	A	Rectal swab	2018-10-02	0	94	90.8	0.094	0.0908	11.4013
UP 10060	SMC 951	F	A	Rectal swab	2018-10-02	0	108	89.9	0.108	0.0899	13.363
UP 10061	SMC 952	M	SA	Rectal swab	2018-10-02	0	84	86.8	0.084	0.0868	11.1491
UP 10062	SMC 953	M	A	Rectal swab	2018-10-02	0	135	98	0.135	0.098	14.0566
UP 10063	SMC 954	M	A	Rectal swab	2018-10-02	0	146	96.1	0.146	0.0961	15.8091
UP 10064	SMC 955	M	SA	Rectal swab	2018-10-02	0	88	86.7	0.088	0.0867	11.707
UP 10065	SMC 956	F	SA	Rectal swab	2018-10-02	0	73	84.8	0.073	0.0848	10.1515
UP 10066	SMC 957	F	SA	Rectal swab	2018-10-02	0	73	83.4	0.073	0.0834	10.4952
UP 10067	SMC 958	M	A	Rectal swab	2018-10-02	0	92	89.7	0.092	0.0897	11.4341
UP 10068	SMC 959	M	SA	Rectal swab	2018-10-02	0	93	88.4	0.093	0.0884	11.9009
UP 10069	SMC 960	M	A	Rectal swab	2018-10-02	0	132	91.2	0.132	0.0912	15.8703
UP 10070	SMC 961	M	A	Rectal swab	2018-10-02	0	131	93.4	0.131	0.0934	15.0168
UP 10071	SMC 962	M	A	Rectal swab	2018-10-02	0	98	92.8	0.098	0.0928	11.3797
UP 10072	SMC 963	M	A	Rectal swab	2018-10-02	0	124	92.5	0.124	0.0925	14.4923
UP 10073	SMC 964	F	SA	Rectal swab	2018-10-02	0	78	85.5	0.078	0.0855	10.6699
UP 10074	SMC 965	M	SA	Rectal swab	2018-10-02	0	102	84.6	0.102	0.0846	14.2515
UP 10075	SMC 966	M	SA	Rectal swab	2018-10-02	0	93	86.1	0.093	0.0861	12.5452
UP 10076	SMC 967	F	SA	Rectal swab	2018-10-02	0	87	88.7	0.087	0.0887	11.0579
UP 10077	SMC 968	M	SA	Rectal swab	2018-10-02	0	89	84.5	0.089	0.0845	12.4645
UP 10078	SMC 969	F	SA	Rectal swab	2018-10-02	0	79	83	0.079	0.083	11.4676
UP 9012 R	SMC 801	M	A	Rectal swab	2018-10-02	0	102	92.1	0.102	0.0921	12.0249
UP 10079	SMC 970	M	A	Rectal swab	2018-10-02	0	129	90.2	0.129	0.0902	15.8554
UP 10109	SMC 971	F	A	Rectal swab	2018-11-06	0	140	94.2	0.14	0.0942	15.7771	56
UP 10110	SMC 972	F	A	Rectal swab	2018-11-06	0	157	91.5	0.157	0.0915	18.7524
UP 10111	SMC 973	F	A	Rectal swab	2018-11-06	0	135	91.4	0.135	0.0914	16.16
UP 10114	SMC 975	F	A	Rectal swab	2018-11-06	0	148	92.3	0.148	0.0923	17.3723
UP 10115	SMC 976	F	A	Rectal swab	2018-11-06	0	122	89.4	0.122	0.0894	15.2646
UP 10116	SMC 977	F	A	Rectal swab	2018-11-06	0	134	93.9	0.134	0.0939	15.1976
UP 10118	SMC 979	F	A	Rectal swab	2018-11-06	0	150	90.2	0.15	0.0902	18.4365
UP 10119	SMC 980	F	A	Rectal swab	2018-11-06	0	150	94.5	0.15	0.0945	16.7968
UP 10120	SMC 981	F	A	Rectal swab	2018-11-06	0	111	95	0.111	0.095	12.2992
UP 10121	SMC 982	M	SA	Rectal swab	2018-11-06	0	96	87.9	0.096	0.0879	12.4249
UP 10122	SMC 983	F	A	Rectal swab	2018-11-06	0	112	92.2	0.112	0.0922	13.1752
UP 10123	SMC 984	M	SA	Rectal swab	2018-11-06	0	85	85.9	0.085	0.0859	11.5195
UP 10124	SMC 985	F	SA	Rectal swab	2018-11-06	0	97	87.3	0.097	0.0873	12.7275
UP 10125	SMC 986	F	A	Rectal swab	2018-11-06	0	147	94.6	0.147	0.0946	16.4261
UP 10126	SMC 987	F	SA	Rectal swab	2018-11-06	0	86	87.8	0.086	0.0878	11.156
UP 10127	SMC 988	F	A	Rectal swab	2018-11-06	0	131	90.6	0.131	0.0906	15.9593
UP 10128	SMC 989	M	A	Rectal swab	2018-11-06	0	99	90.3	0.099	0.0903	12.1411
UP 10129	SMC 990	F	A	Rectal swab	2018-11-06	0	142	95.1	0.142	0.0951	15.701
UP 10130	SMC 991	M	A	Rectal swab	2018-11-06	0	141	94.6	0.141	0.0946	15.7557
UP 10131	SMC 992	M	A	Rectal swab	2018-11-06	0	139	99.7	0.139	0.0997	13.9838
UP 10132	SMC 993	F	SA	Rectal swab	2018-11-06	0	103	87.9	0.103	0.0879	13.3309
UP 10133	SMC 994	F	A	Rectal swab	2018-11-06	0	157	97	0.157	0.097	16.6862
UP 10137	SMC 995	M	A	Rectal swab	2018-11-06	0	124	96.7	0.124	0.0967	13.2608
UP 10138	SMC 996	M	A	Rectal swab	2018-11-06	0	143	97.1	0.143	0.0971	15.1669
UP 10141	SMC 998	F	A	Rectal swab	2018-11-06	0	102	91.2	0.102	0.0912	12.2634
UP 10142	SMC 999	M	SA	Rectal swab	2018-11-06	0	95	86.2	0.095	0.0862	12.7852
UP 10143	SMD 001	M	A	Rectal swab	2018-11-06	0	128	94.3	0.128	0.0943	14.3942
UP 10144	SMD 002	M	A	Rectal swab	2018-11-06	0	135	90.1	0.135	0.0901	16.6297
UP 10145	SMD 003	F	A	Rectal swab	2018-11-06	0	97	91.3	0.097	0.0913	11.6367
UP 10146	SMD 004	F	A	Rectal swab	2018-11-06	0	108	94	0.108	0.094	12.2227
UP 10147	SMD 005	M	A	Rectal swab	2018-11-06	0	151	100.1	0.151	0.1001	15.0698
UP 10148	SMD 006	M	A	Rectal swab	2018-11-06	0	149	99.3	0.149	0.0993	15.1108
UP 10149	SMD 007	M	A	Rectal swab	2018-11-06	0	143	95	0.143	0.095	15.8449
UP 10151	SMD 009	M	A	Rectal swab	2018-11-06	0	131	94.2	0.131	0.0942	14.7628
UP 10152	SMD 010	M	A	Rectal swab	2018-11-06	0	128	90.6	0.128	0.0906	15.5939
UP 10153	SMD 011	M	A	Rectal swab	2018-11-06	0	133	92.5	0.133	0.0925	15.5442
UP 10154	SMD 012	M	A	Rectal swab	2018-11-06	0	146	96.4	0.146	0.0964	15.7108
UP 10155	SMD 013	M	A	Rectal swab	2018-11-06	0	150	98.9	0.15	0.0989	15.3355
UP 10156	SMD 014	F	SA	Rectal swab	2018-11-06	0	100	88.3	0.1	0.0883	12.8256
UP 10157	SMD 015	F	SA	Rectal swab	2018-11-06	0	106	88.6	0.106	0.0886	13.5033
UP 10158	SMD 016	M	A	Rectal swab	2018-11-06	0	116	91.5	0.116	0.0915	13.8553
UP 10159	SMD 017	M	SA	Rectal swab	2018-11-06	0	109	89	0.109	0.089	13.7609
UP 10160	SMD 018	F	SA	Rectal swab	2018-11-06	0	94	87.4	0.094	0.0874	12.3057
UP 10161	SMD 019	M	A	Rectal swab	2018-11-06	0	104	91.1	0.104	0.0911	12.5313
UP 10162	SMD 020	F	SA	Rectal swab	2018-11-06	0	130	88.6	0.13	0.0886	16.5606
UP 10163	SMD 021	F	A	Rectal swab	2018-11-06	0	151	93.5	0.151	0.0935	17.2724
UP 10164	SMD 022	M	A	Rectal swab	2018-11-06	0	156	94.5	0.156	0.0945	17.4687
UP 10165	SMD 023	M	A	Rectal swab	2018-11-06	0	125	92.8	0.125	0.0928	14.5149
UP 10166	SMD 024	M	A	Rectal swab	2018-11-06	0	113	89.1	0.113	0.0891	14.2339
UP 10167	SMD 025	M	SA	Rectal swab	2018-11-06	0	87	86.2	0.087	0.0862	11.7086
UP 10168	SMD 026	F	A	Rectal swab	2018-11-06	0	173	100.7	0.173	0.1007	17.0603
UP 10169	SMD 027	M	A	Rectal swab	2018-11-06	0	122	92.1	0.122	0.0921	14.3827
UP 10170	SMD 028	M	SA	Rectal swab	2018-11-06	0	114	88.5	0.114	0.0885	14.5552
UP 10171	SMD 029	F	A	Rectal swab	2018-11-06	0	128	91.4	0.128	0.0914	15.3221
UP 10172	SMD 030	M	A	Rectal swab	2018-11-06	0	130	90.6	0.13	0.0906	15.8375
UP 9012	SMC 801	M	A	Rectal swab	2018-11-06	0	130	89.9	0.13	0.0899	16.0851
UP 10253	SMD 031	M	SA	Rectal swab	2019-01-15	0	59	75	0.059	0.075	10.4889	23
UP 10254	SMD 032	M	SA	Rectal swab	2019-01-15	0	73	77.6	0.073	0.0776	12.1227
UP 10255	SMD 033	M	SA	Rectal swab	2019-01-15	0	81	81.6	0.081	0.0816	12.1648
UP 10256	SMD 034	M	SA	Rectal swab	2019-01-15	0	64	81.7	0.064	0.0817	9.58817
UP 10257	SMD 035	M	SA	Rectal swab	2019-01-15	0	68	79.3	0.068	0.0793	10.8134
UP 10258	SMD 036	F	A	Rectal swab	2019-01-15	0	114	93.8	0.114	0.0938	12.9568
UP 10259	SMD 037	F	A	Rectal swab	2019-01-15	0	105	93.2	0.105	0.0932	12.0881
UP 10260	SMD 038	F	SA	Rectal swab	2019-01-15	0	65	81	0.065	0.081	9.90703
UP 10261	SMD 039	F	A	Rectal swab	2019-01-15	0	100	90.8	0.1	0.0908	12.1291
UP 10262	-	F	A	Rectal swab	2019-01-15	0	104	92.7	0.104	0.0927	12.1025
UP 10263	SMD 040	F	A	Rectal swab	2019-01-15	0	103	89.3	0.103	0.0893	12.9162
UP 10264	SMD 041	M	SA	Rectal swab	2019-01-15	0	56	80.1	0.056	0.0801	8.72817
UP 10265	SMD 042	M	SA	Rectal swab	2019-01-15	0	82	83.7	0.082	0.0837	11.7048
UP 10266	SMD 043	F	SA	Rectal swab	2019-01-15	0	62	79	0.062	0.079	9.93431
UP 10267	SMD 044	F	A	Rectal swab	2019-01-15	0	107	89.8	0.107	0.0898	13.2688
UP 10268	SMD 045	F	SA	Rectal swab	2019-01-15	0	68	78.8	0.068	0.0788	10.9511
UP 10269	SMD 0451	F	A	Rectal swab	2019-01-15	0	112	92	0.112	0.092	13.2325
UP 10270	SMD 046	M	SA	Rectal swab	2019-01-15	0	65	77	0.065	0.077	10.9631
UP 10271	SMD 048	M	SA	Rectal swab	2019-01-15	0	76	83.4	0.076	0.0834	10.9265
UP 10272	SMD 047	F	SA	Rectal swab	2019-01-15	0	60	80.5	0.06	0.0805	9.2589
UP 10273	SMD 049	F	A	Rectal swab	2019-01-15	0	114	93.6	0.114	0.0936	13.0123
UP 10274	SMD 050	F	A	Rectal swab	2019-01-15	0	109	93.1	0.109	0.0931	12.5756
UP 10275	SMD 051	M	SA	Rectal swab	2019-01-15	0	73	80.3	0.073	0.0803	11.3212
UP 10297	SMD 053	M	SA	Rectal swab	2019-02-10	0	74	80.5	0.074	0.0805	11.4193	82
UP 10300	SMD 056	F	SA	Rectal swab	2019-02-10	0	77	81	0.077	0.081	11.736
UP 10305	SMD 061	F	SA	Rectal swab	2019-02-10	0	79	78.3	0.079	0.0783	12.8856
UP 10306	SMD 062	F	SA	Rectal swab	2019-02-10	0	82	80	0.082	0.08	12.8125
UP 10311	SMD 067	F	SA	Rectal swab	2019-02-10	0	79	79.8	0.079	0.0798	12.4057
UP 10318	SMD 077	M	SA	Rectal swab	2019-02-10	0	73	79.4	0.073	0.0794	11.5793
UP 10326	SMD 085	F	SA	Rectal swab	2019-02-10	0	78	82.2	0.078	0.0822	11.5439
UP 10327	SMD 086	M	SA	Rectal swab	2019-02-10	0	89	80.7	0.089	0.0807	13.666
UP 10328	SMD 087	F	SA	Rectal swab	2019-02-10	0	86	82.5	0.086	0.0825	12.6354
UP 10329	-	F	SA	Rectal swab	2019-02-10	0	79	83.1	0.079	0.0831	11.44
UP 10330	SMD 088	M	SA	Rectal swab	2019-02-10	0	76	84	0.076	0.084	10.771
UP 10331	SMD 089	M	SA	Rectal swab	2019-02-10	0	90	87	0.09	0.087	11.8906
UP 10332	SMD 090	M	SA	Rectal swab	2019-02-10	0	75	80.4	0.075	0.0804	11.6024
UP 10333	SMD 091	F	SA	Rectal swab	2019-02-10	0	82	81.7	0.082	0.0817	12.2848
UP 10334	SMD 092	M	SA	Rectal swab	2019-02-10	0	84	80.5	0.084	0.0805	12.9625
UP 10335	SMD 093	M	SA	Rectal swab	2019-02-10	0	83	82.4	0.083	0.0824	12.2243
UP 10336	SMD 094	M	SA	Rectal swab	2019-02-10	0	77	82	0.077	0.082	11.4515
UP 10337	SMD 095	F	SA	Rectal swab	2019-02-10	0	70	78.2	0.07	0.0782	11.4468
UP 10338	SMD 096	F	SA	Rectal swab	2019-02-10	0	78	80.5	0.078	0.0805	12.0366
UP 10339	SMD 097	M	SA	Rectal swab	2019-02-10	0	73	77.1	0.073	0.0771	12.2804
UP 10340	SMD 098	F	SA	Rectal swab	2019-02-10	0	75	82.7	0.075	0.0827	10.9661
UP 10341	SMD 099	M	SA	Rectal swab	2019-02-10	0	79	79.7	0.079	0.0797	12.4369
UP 10342	SMD 100	M	SA	Rectal swab	2019-02-10	0	84	85.4	0.084	0.0854	11.5176
UP 10343	SMD 101	M	SA	Rectal swab	2019-02-10	0	83	82.1	0.083	0.0821	12.3138
UP 10345	SMD 103	F	SA	Rectal swab	2019-02-10	0	80	82.5	0.08	0.0825	11.7539
UP 10346	SMD 104	M	SA	Rectal swab	2019-02-10	0	81	83	0.081	0.083	11.7579
UP 10355	SMD 113	M	SA	Rectal swab	2019-02-10	0	83	85.7	0.083	0.0857	11.301
UP 10364	SMD 122	F	SA	Rectal swab	2019-02-10	0	76	79.3	0.076	0.0793	12.0856
UP 10367	SMD 125	F	SA	Rectal swab	2019-02-10	0	74	81.7	0.074	0.0817	11.0863
UP 10370	SMD 128	M	SA	Rectal swab	2019-02-10	0	88	83.6	0.088	0.0836	12.5913
UP 10374	SMD 132	M	SA	Rectal swab	2019-02-10	0	88	83.7	0.088	0.0837	12.5612
UP 10381	SMD 140	M	SA	Rectal swab	2019-02-10	0	54	71.3	0.054	0.0713	10.6222
UP 10392	SMD 146	M	SA	Rectal swab	2019-02-10	0	89	85.9	0.089	0.0859	12.0616
UP 10399	SMD 153	F	SA	Rectal swab	2019-02-10	0	80	85	0.08	0.085	11.0727
UP 10420	SMD 174	M	SA	Rectal swab	2019-02-10	0	75	79.2	0.075	0.0792	11.9567
UP 10424	SMD 178	M	SA	Rectal swab	2019-02-10	0	78	80.6	0.078	0.0806	12.0067
UP 10434	SMD 188	M	SA	Rectal swab	2019-02-10	0	86	83.5	0.086	0.0835	12.3346
UP 10440	SMD 194	F	SA	Rectal swab	2019-02-10	0	91	86.5	0.091	0.0865	12.1621
UP 10444	SMD 198	M	SA	Rectal swab	2019-02-10	0	80	86.4	0.08	0.0864	10.7167
UP 10451	SMD 205	F	SA	Rectal swab	2019-02-10	0	72	83.7	0.072	0.0837	10.2774
UP 10452	SMD 206	F	SA	Rectal swab	2019-02-10	0	71	82.5	0.071	0.0825	10.4316
UP 10473	SMD 227	F	SA	Rectal swab	2019-02-10	0	76	82.6	0.076	0.0826	11.1392
UP 10488	SMD 242	F	SA	Rectal swab	2019-02-10	0	81	83.2	0.081	0.0832	11.7014
UP 10496	SMD 249	M	SA	Rectal swab	2019-02-10	0	80	80.9	0.08	0.0809	12.2234
UP 10497	SMD 250	M	SA	Rectal swab	2019-02-10	0	75	80.4	0.075	0.0804	11.6024
UP 10501	SMD 254	F	SA	Rectal swab	2019-02-10	0	82	86.7	0.082	0.0867	10.9088
UP 10507	SMD 260	F	SA	Rectal swab	2019-02-10	0	81	81.6	0.081	0.0816	12.1648
UP 10528	SMD 281	M	SA	Rectal swab	2019-02-10	0	82	82.6	0.082	0.0826	12.0186
UP 10531	SMD 284	F	A	Rectal swab	2019-02-10	0	153	90.9	0.153	0.0909	18.5167
UP 10532	SMD 285	F	A	Rectal swab	2019-02-10	0	150	89.5	0.15	0.0895	18.726
UP 10535	SMD 288	F	SA	Rectal swab	2019-02-10	0	87	83.7	0.087	0.0837	12.4185
UP 10537	SMD 290	F	SA	Rectal swab	2019-02-10	0	82	81	0.082	0.081	12.4981
UP 10548	SMD 301	F	SA	Rectal swab	2019-02-10	0	77	81.1	0.077	0.0811	11.7071
UP 10549	SMD 302	F	SA	Rectal swab	2019-02-10	0	89	81.9	0.089	0.0819	13.2685
UP 10553	SMD 306	M	SA	Rectal swab	2019-02-10	0	68	77.3	0.068	0.0773	11.3802
UP 10557	SMD 310	M	SA	Rectal swab	2019-02-10	0	81	83.5	0.081	0.0835	11.6175
UP 10565	SMD 318	F	SA	Rectal swab	2019-02-10	0	75	80.5	0.075	0.0805	11.5736
UP 10570	SMD 323	F	SA	Rectal swab	2019-02-10	0	84	80.8	0.084	0.0808	12.8664
UP 10593	SMD 346	M	SA	Rectal swab	2019-02-10	0	82	83.8	0.082	0.0838	11.6769
UP 10617	SMD 370	M	SA	Rectal swab	2019-02-10	0	79	81.2	0.079	0.0812	11.9816
UP 10622	SMD 375	F	SA	Rectal swab	2019-02-10	0	77	81.4	0.077	0.0814	11.621
UP 10657	SMD 409	F	SA	Rectal swab	2019-02-10	0	80	85.9	0.08	0.0859	10.8419
UP 10670	SMD 422	M	SA	Rectal swab	2019-02-10	0	111	82.1	0.111	0.0821	16.4678
UP 10678	SMD 430	M	SA	Rectal swab	2019-02-10	0	81	83.8	0.081	0.0838	11.5345
UP 10687	SMD 439	F	SA	Rectal swab	2019-02-10	0	85	77.7	0.085	0.0777	14.0792
UP 10697	SMD 462	M	A	Rectal swab	2019-02-10	0	116	92.1	0.116	0.0921	13.6754
UP 10705	SMD 454	F	SA	Rectal swab	2019-02-10	0	85	86.1	0.085	0.0861	11.466
UP 10709	SMD 450	M	SA	Rectal swab	2019-02-10	0	79	83.6	0.079	0.0836	11.3035
UP 10710	SMD 449	M	SA	Rectal swab	2019-02-10	0	81	84.5	0.081	0.0845	11.3441
UP 10711	SMD 448	F	SA	Rectal swab	2019-02-10	0	88	82.5	0.088	0.0825	12.9293
UP 10712	SMD 464	F	SA	Rectal swab	2019-02-10	0	71	80.1	0.071	0.0801	11.0661
UP 10713	SMD 465	F	SA	Rectal swab	2019-02-10	0	79	83.3	0.079	0.0833	11.3851
UP 10714	SMD 466	M	SA	Rectal swab	2019-02-10	0	90	87.6	0.09	0.0876	11.7283
UP 10715	SMD 467	M	SA	Rectal swab	2019-02-10	0	82	83.3	0.082	0.0833	11.8175
UP 10716	SMD 468	M	SA	Rectal swab	2019-02-10	0	84	83.2	0.084	0.0832	12.1348
UP 10717	SMD 469	F	SA	Rectal swab	2019-02-10	0	81	82.2	0.081	0.0822	11.9879
UP 10718	SMD 470	F	SA	Rectal swab	2019-02-10	0	78	82.6	0.078	0.0826	11.4323
UP 10719	SMD 471	M	SA	Rectal swab	2019-02-10	0	77	81.6	0.077	0.0816	11.5641
UP 10720	SMD 472	M	SA	Rectal swab	2019-02-10	0	92	85.5	0.092	0.0855	12.5851
UP 10721	SMD 473	M	SA	Rectal swab	2019-02-10	0	81	86.4	0.081	0.0864	10.8507
UP 10722	SMD 474	F	SA	Rectal swab	2019-02-10	0	71	78.1	0.071	0.0781	11.6401
UP 10723	SMD 475	M	SA	Rectal swab	2019-02-10	0	101	82.1	0.101	0.0821	14.9843
UP 10790	SMD 310	M	SA	Rectal swab	2019-03-04	0	96	86	0.096	0.086	12.98	74
UP 10791	SMD 094	M	SA	Rectal swab	2019-03-04	0	83	84.6	0.083	0.0846	11.5968
UP 10828	SMD 524	F	SA	Rectal swab	2019-03-04	0	80	83	0.08	0.083	11.6127
UP 10829	SMD 525	M	SA	Rectal swab	2019-03-04	0	82	84	0.082	0.084	11.6213
UP 10844	SMD 048	M	SA	Rectal swab	2019-03-04	0	90	87.3	0.09	0.0873	11.809
UP 10845	SMD 206	F	SA	Rectal swab	2019-03-04	0	85	84	0.085	0.084	12.0465
UP 10846	SMD 542	M	SA	Rectal swab	2019-03-04	0	87	84.5	0.087	0.0845	12.1844
UP 10847	SMD 543	F	SA	Rectal swab	2019-03-04	0	92	85.8	0.092	0.0858	12.4972
UP 10848	SMD 544	F	SA	Rectal swab	2019-03-04	0	87	86.3	0.087	0.0863	11.6815
UP 10858	SMD 346	M	SA	Rectal swab	2019-03-04	0	89	86.8	0.089	0.0868	11.8127
UP 10859	SMD 227	F	SA	Rectal swab	2019-03-04	0	81	85.2	0.081	0.0852	11.1585
UP 10860	SMD 125	F	SA	Rectal swab	2019-03-04	0	83	82.9	0.083	0.0829	12.0773
UP 10861	SMC 771	M	SA	Rectal swab	2019-03-04	0	82	85.3	0.082	0.0853	11.2698
UP 10863	SMD 198	M	SA	Rectal swab	2019-03-04	0	84	87.2	0.084	0.0872	11.047
UP 10864	SMD 056	F	SA	Rectal swab	2019-03-04	0	77	84	0.077	0.084	10.9127
UP 10875	SMD 564	F	SA	Rectal swab	2019-03-04	0	89	87.8	0.089	0.0878	11.5452
UP 10884	SMD 062	F	SA	Rectal swab	2019-03-04	0	82	83.6	0.082	0.0836	11.7328
UP 10886	SMD 580	F	SA	Rectal swab	2019-03-04	0	82	83.3	0.082	0.0833	11.8175
UP 10897	SM 570	F	A	Rectal swab	2019-03-04	0	111	95.1	0.111	0.0951	12.2733
UP 10898	SMD 566	F	A	Rectal swab	2019-03-04	0	117	95.3	0.117	0.0953	12.8825
UP 10900	SMD 067	F	SA	Rectal swab	2019-03-04	0	74	84	0.074	0.084	10.4875
UP 10906	SMD 592	M	SA	Rectal swab	2019-03-04	0	79	81.5	0.079	0.0815	11.8936
UP 10911	SMD 597	F	SA	Rectal swab	2019-03-04	0	91	88	0.091	0.088	11.751
UP 10921	SMD 242	F	SA	Rectal swab	2019-03-04	0	90	84.9	0.09	0.0849	12.4861
UP 10922	SMD 174	M	SA	Rectal swab	2019-03-04	0	80	84.5	0.08	0.0845	11.2041
UP 10923	SMD 375	F	SA	Rectal swab	2019-03-04	0	82	85.5	0.082	0.0855	11.2171
UP 10924	SMD 609	F	SA	Rectal swab	2019-03-04	0	83	83	0.083	0.083	12.0482
UP 10925	SMD 610	F	SA	Rectal swab	2019-03-04	0	76	83.4	0.076	0.0834	10.9265
UP 10926	-	M	SA	Rectal swab	2019-03-04	0	82	86.6	0.082	0.0866	10.934
UP 10936	SMD 250	M	SA	Rectal swab	2019-03-04	0	76	82.4	0.076	0.0824	11.1933
UP 10945	SMD 628	F	SA	Rectal swab	2019-03-04	0	79	83.2	0.079	0.0832	11.4125
UP 10946	SMD 630	F	SA	Rectal swab	2019-03-04	0	75	82.6	0.075	0.0826	10.9926
UP 10947	SMD 140	M	SA	Rectal swab	2019-03-04	0	70	77.4	0.07	0.0774	11.6847
UP 10948	SMD 306	M	SA	Rectal swab	2019-03-04	0	84	79.6	0.084	0.0796	13.2572
UP 10949	SMD 631	F	SA	Rectal swab	2019-03-04	0	76	82	0.076	0.082	11.3028
UP 10950	SMD 301	F	SA	Rectal swab	2019-03-04	0	83	85	0.083	0.085	11.4879
UP 10951	SMD 077	M	SA	Rectal swab	2019-03-04	0	79	82.2	0.079	0.0822	11.6919
UP 10954	SMD 634	F	SA	Rectal swab	2019-03-04	0	79	83.5	0.079	0.0835	11.3306
UP 10955	SMD 635	F	SA	Rectal swab	2019-03-04	0	55	79	0.055	0.079	8.81269
UP 10982	SMD 666	M	SA	Rectal swab	2019-03-04	0	78	82.6	0.078	0.0826	11.4323
UP 11003	SMD 409	F	SA	Rectal swab	2019-03-04	0	81	88	0.081	0.088	10.4597
UP 11005	SMD 097	M	SA	Rectal swab	2019-03-04	0	72	82.5	0.072	0.0825	10.5785
UP 11006	SMD 318	F	SA	Rectal swab	2019-03-04	0	77	82.3	0.077	0.0823	11.3682
UP 11007	SMD 088	F	SA	Rectal swab	2019-03-04	0	60	77.9	0.06	0.0779	9.88727
UP 11008	SMD 688	F	SA	Rectal swab	2019-03-04	0	69	80.3	0.069	0.0803	10.7008
UP 11010	SMD 228	F	SA	Rectal swab	2019-03-04	0	74	71.1	0.074	0.0711	14.6384
UP 11011	SMD 194	F	SA	Rectal swab	2019-03-04	0	92	88.4	0.092	0.0884	11.7729
UP 11012	SMD 424	M	SA	Rectal swab	2019-03-04	0	89	86.2	0.089	0.0862	11.9778
UP 11013	SMD 132	M	SA	Rectal swab	2019-03-04	0	86	83	0.086	0.083	12.4837
UP 11025	SMB 153	F	SA	Rectal swab	2019-03-04	0	83	83.1	0.083	0.0831	12.0192
UP 11026	SMD 470	F	SA	Rectal swab	2019-03-04	0	74	84.6	0.074	0.0846	10.3393
UP 11030	SMD 254	F	A	Rectal swab	2019-03-04	0	87	90.4	0.087	0.0904	10.6459
UP 11031	SMD 712	F	SA	Rectal swab	2019-03-04	0	75	81	0.075	0.081	11.4312
UP 11032	SMD 713	M	SA	Rectal swab	2019-03-04	0	76	85.5	0.076	0.0855	10.3964
UP 11033	SMD 188	M	SA	Rectal swab	2019-03-04	0	87	84.2	0.087	0.0842	12.2714
UP 11035	SMD 715	M	SA	Rectal swab	2019-03-04	0	95	88.2	0.095	0.0882	12.212
UP 11047	SMD 260	F	SA	Rectal swab	2019-03-04	0	80	82.9	0.08	0.0829	11.6407
UP 11048	SMD 205	F	SA	Rectal swab	2019-03-04	0	75	83.7	0.075	0.0837	10.7056
UP 11056	SMD 249	M	SA	Rectal swab	2019-03-04	0	78	83.1	0.078	0.0831	11.2952
UP 11060	SMD 741	M	A	Rectal swab	2019-03-04	0	97	89.7	0.097	0.0897	12.0555
UP 11077	SMD 128	M	SA	Rectal swab	2019-03-04	0	89	83.1	0.089	0.0831	12.8881
UP 11078	SMD 370	M	SA	Rectal swab	2019-03-04	0	89	83.4	0.089	0.0834	12.7955
UP 11089	SMD 302	F	SA	Rectal swab	2019-03-04	0	90	84.6	0.09	0.0846	12.5748
UP 11090	SMD 096	F	SA	Rectal swab	2019-03-04	0	84	82.7	0.084	0.0827	12.282
UP 11091	SMD 281	M	SA	Rectal swab	2019-03-04	0	90	83.9	0.09	0.0839	12.7855
UP 11097	SMD 323	F	SA	Rectal swab	2019-03-04	0	72	81.4	0.072	0.0814	10.8663
UP 11100	SMD 793	F	A	Rectal swab	2019-03-04	0	122	89.2	0.122	0.0892	15.3331
UP 11109	SMD 462	M	A	Rectal swab	2019-03-04	0	119	93.6	0.119	0.0936	13.583
UP 11126	SMD 819	M	SA	Rectal swab	2019-03-04	0	58	75.4	0.058	0.0754	10.202
UP 11131	SMD 824	M	SA	Rectal swab	2019-03-04	0	67	82.6	0.067	0.0826	9.82007
UP 11133	SMD 061	F	SA	Rectal swab	2019-03-04	0	76	81.6	0.076	0.0816	11.4139
UP 11141	SMD 834	M	SA	Rectal swab	2019-03-04	0	66	76	0.066	0.076	11.4266
UP 11161	SMD 854	F	SA	Rectal swab	2019-03-04	0	69	76.2	0.069	0.0762	11.8834
UP 11177	SMD 870	M	SA	Rectal swab	2019-03-04	0	61	77	0.061	0.077	10.2884
UP 11187	SMD 877	F	SA	Rectal swab	2019-04-02	0	99	86.3	0.099	0.0863	13.2927	52
UP 11191	SMD 881	F	A	Rectal swab	2019-04-02	0	118	93.4	0.118	0.0934	13.5266
UP 11192	SMD 882	F	A	Rectal swab	2019-04-02	0	119	94.6	0.119	0.0946	13.2973
UP 11193	SMD 883	M	SA	Rectal swab	2019-04-02	0	85	83.9	0.085	0.0839	12.0752
UP 11202	SMD 892	F	SA	Rectal swab	2019-04-02	0	75	82.9	0.075	0.0829	10.9132
UP 11210	SMD 597	F	SA	Rectal swab	2019-04-02	0	82	87.1	0.082	0.0871	10.8088
UP 11212	SMD 901	F	SA	Rectal swab	2019-04-02	0	91	87.7	0.091	0.0877	11.8316
UP 11213	SMD 902	F	SA	Rectal swab	2019-04-02	0	72	80.9	0.072	0.0809	11.0011
UP 11220	SMD 580	F	SA	Rectal swab	2019-04-02	0	88	85	0.088	0.085	12.1799
UP 11222	SMD 122	F	SA	Rectal swab	2019-04-02	0	90	84.1	0.09	0.0841	12.7248
UP 11224	SMD 634	F	SA	Rectal swab	2019-04-02	0	87	85.8	0.087	0.0858	11.818
UP 11228	SMD 355	M	SA	Rectal swab	2019-04-02	0	73	85.5	0.073	0.0855	9.98598
UP 11234	SMD 923	F	A	Rectal swab	2019-04-02	0	127	93	0.127	0.093	14.6838
UP 11236	SMD 051	M	SA	Rectal swab	2019-04-02	0	91	86	0.091	0.086	12.3039
UP 11237	SMD 854	F	SA	Rectal swab	2019-04-02	0	69	77.6	0.069	0.0776	11.4584
UP 11238	SMD 454	F	SA	Rectal swab	2019-04-02	0	87	88.2	0.087	0.0882	11.1836
UP 11239	SMD 292	F	SA	Rectal swab	2019-04-02	0	68	82	0.068	0.082	10.113
UP 11244	SMD 933	M	SA	Rectal swab	2019-04-02	0	92	85.6	0.092	0.0856	12.5557
UP 11245	SMD 525	M	SA	Rectal swab	2019-04-02	0	83	85.9	0.083	0.0859	11.2484
UP 11246	SMD 934	F	SA	Rectal swab	2019-04-02	0	82	83.2	0.082	0.0832	11.8459
UP 11247	SMD 700	F	SA	Rectal swab	2019-04-02	0	79	85.5	0.079	0.0855	10.8067
UP 11248	SMD 935	M	SA	Rectal swab	2019-04-02	0	83	83.4	0.083	0.0834	11.9329
UP 11254	SMD 941	M	A	Rectal swab	2019-04-02	0	113	90.2	0.113	0.0902	13.8888
UP 11256	SMD 943	F	SA	Rectal swab	2019-04-02	0	75	85	0.075	0.085	10.3806
UP 11259	SMD 242	F	SA	Rectal swab	2019-04-02	0	87	85.1	0.087	0.0851	12.0132
UP 11260	SMD 945	F	A	Rectal swab	2019-04-02	0	113	92.2	0.113	0.0922	13.2928
UP 11261	SMD 188	M	SA	Rectal swab	2019-04-02	0	90	84.5	0.09	0.0845	12.6046
UP 11266	SMD 951	M	SA	Rectal swab	2019-04-02	0	97	87.2	0.097	0.0872	12.7567
UP 11267	SMD 952	F	SA	Rectal swab	2019-04-02	0	78	81.1	0.078	0.0811	11.8591
UP 11268	SMD 953	F	SA	Rectal swab	2019-04-02	0	91	83.4	0.091	0.0834	13.0831
UP 11269	SMD 954	M	SA	Rectal swab	2019-04-02	0	94	84.4	0.094	0.0844	13.196
UP 11271	SMD 956	F	SA	Rectal swab	2019-04-02	0	76	81.5	0.076	0.0815	11.4419
UP 11274	SMD 870	M	SA	Rectal swab	2019-04-02	0	75	80.2	0.075	0.0802	11.6604
UP 11287	SMD 100	M	SA	Rectal swab	2019-04-02	0	95	88.7	0.095	0.0887	12.0747
UP 11288	SMC 972	F	A	Rectal swab	2019-04-02	0	105	92.9	0.105	0.0929	12.1663
UP 11290	SMD 972	F	A	Rectal swab	2019-04-02	0	89	89.1	0.089	0.0891	11.2107
UP 11291	SMD 973	F	SA	Rectal swab	2019-04-02	0	79	85.1	0.079	0.0851	10.9086
UP 11292	SMD 974	M	SA	Rectal swab	2019-04-02	0	81	85.1	0.081	0.0851	11.1847
UP 11293	SMD 975	F	SA	Rectal swab	2019-04-02	0	76	83.4	0.076	0.0834	10.9265
UP 11294	SMD 976	M	A	Rectal swab	2019-04-02	0	93	89.6	0.093	0.0896	11.5842
UP 11295	SMD 977	F	SA	Rectal swab	2019-04-02	0	78	82.7	0.078	0.0827	11.4047
UP 11296	SMD 635	F	SA	Rectal swab	2019-04-02	0	68	81.4	0.068	0.0814	10.2627
UP 11307	SMD 988	F	SA	Rectal swab	2019-04-02	0	77	83	0.077	0.083	11.1772
UP 11308	SMD 989	M	A	Rectal swab	2019-04-02	0	114	93.8	0.114	0.0938	12.9568
UP 11309	SMD 990	M	SA	Rectal swab	2019-04-02	0	83	85.6	0.083	0.0856	11.3274
UP 11310	SMD 991	M	A	Rectal swab	2019-04-02	0	106	92	0.106	0.092	12.5236
UP 11311	SMD 430	M	SA	Rectal swab	2019-04-02	0	83	86.5	0.083	0.0865	11.0929
UP 11312	SMD 992	F	SA	Rectal swab	2019-04-02	0	87	82.8	0.087	0.0828	12.6899
UP 11318	SMD 097	M	SA	Rectal swab	2019-04-02	0	83	80.5	0.083	0.0805	12.8081
UP 11326	SMD 592	M	SA	Rectal swab	2019-04-02	0	73	82.7	0.073	0.0827	10.6736
UP 11327	SMD 834	M	SA	Rectal swab	2019-04-02	0	74	79.8	0.074	0.0798	11.6205
UP 11328	SMD 564	F	SA	Rectal swab	2019-04-02	0	91	87.8	0.091	0.0878	11.8046
UP 11360	SME 015	M	SA	Rectal swab	2019-05-14	0	82	84.6	0.082	0.0846	11.4571	56
UP 11369	SMD 146	M	A	Rectal swab	2019-05-14	0	95	90	0.095	0.09	11.7284
UP 11370	SMD 113	M	A	Rectal swab	2019-05-14	0	99	90.7	0.099	0.0907	12.0343
UP 11371	SME 016	M	SA	Rectal swab	2019-05-14	0	92	87.6	0.092	0.0876	11.9889
UP 11372	SME 017	M	A	Rectal swab	2019-05-14	0	101	89.9	0.101	0.0899	12.4969
UP 11373	SME 018	M	SA	Rectal swab	2019-05-14	0	96	84.3	0.096	0.0843	13.5088
UP 11374	SME 002	F	SA	Rectal swab	2019-05-14	0	79	81.4	0.079	0.0814	11.9228
UP 11375	SMD 877	F	SA	Rectal swab	2019-05-14	0	75	80.1	0.075	0.0801	11.6895
UP 11376	SME 019	F	SA	Rectal swab	2019-05-14	0	74	84.2	0.074	0.0842	10.4378
UP 11377	SME 020	F	A	Rectal swab	2019-05-14	0	93	89.3	0.093	0.0893	11.6622
UP 11378	SME 021	F	SA	Rectal swab	2019-05-14	0	80	86.4	0.08	0.0864	10.7167
UP 11379	SME 022	M	SA	Rectal swab	2019-05-14	0	71	84	0.071	0.084	10.0624
UP 11380	SME 023	M	A	Rectal swab	2019-05-14	0	98	89.3	0.098	0.0893	12.2892
UP 11381	SME 024	M	SA	Rectal swab	2019-05-14	0	91	86.8	0.091	0.0868	12.0782
UP 11382	SMD 666	M	SA	Rectal swab	2019-05-14	0	82	86.6	0.082	0.0866	10.934
UP 11383	SME 025	M	A	Rectal swab	2019-05-14	0	149	96.9	0.149	0.0969	15.8686
UP 11384	SME 026	F	SA	Rectal swab	2019-05-14	0	86	88.4	0.086	0.0884	11.0051
UP 11385	SME 027	F	A	Rectal swab	2019-05-14	0	114	94.1	0.114	0.0941	12.8744
UP 11386	SME 028	F	SA	Rectal swab	2019-05-14	0	76	81.9	0.076	0.0819	11.3304
UP 11393	SMD 047	F	SA	Rectal swab	2019-05-14	0	90	85.7	0.09	0.0857	12.2541
UP 11394	SME 035	M	SA	Rectal swab	2019-05-14	0	87	83.2	0.087	0.0832	12.5682
UP 11401	SME 042	M	A	Rectal swab	2019-05-14	0	155	97.5	0.155	0.0975	16.3051
UP 11402	SMD 041	M	SA	Rectal swab	2019-05-14	0	83	85.9	0.083	0.0859	11.2484
UP 11403	SMD 439	F	SA	Rectal swab	2019-05-14	0	92	81.7	0.092	0.0817	13.783
UP 11404	SMD 544	F	A	Rectal swab	2019-05-14	0	93	90	0.093	0.09	11.4815
UP 11405	SMD 524	F	SA	Rectal swab	2019-05-14	0	77	82.9	0.077	0.0829	11.2042
UP 11406	SMD 824	M	SA	Rectal swab	2019-05-14	0	84	82	0.084	0.082	12.4926
UP 11407	SME 043	F	SA	Rectal swab	2019-05-14	0	89	83.1	0.089	0.0831	12.8881
UP 11408	SME 044	F	SA	Rectal swab	2019-05-14	0	86	86.1	0.086	0.0861	11.6009
UP 11409	SME 045	F	SA	Rectal swab	2019-05-14	1	92	88.3	0.092	0.0883	11.7996
UP 11410	SME 046	F	A	Rectal swab	2019-05-14	0	89	89.4	0.089	0.0894	11.1356
UP 11412	SME 048	F	A	Rectal swab	2019-05-14	0	95	99	0.095	0.099	9.69289
UP 11413	SME 049	M	SA	Rectal swab	2019-05-14	0	96	87.1	0.096	0.0871	12.6542
UP 11414	SME 050	M	SA	Rectal swab	2019-05-14	1	78	86.1	0.078	0.0861	10.5218
UP 11415	SME 051	M	A	Rectal swab	2019-05-14	0	92	89.4	0.092	0.0894	11.511
UP 11417	SME 053	F	A	Rectal swab	2019-05-14	0	101	92.4	0.101	0.0924	11.8298
UP 11418	SMD 104	M	SA	Rectal swab	2019-05-14	0	94	88.3	0.094	0.0883	12.0561
UP 11419	SME 054	F	A	Rectal swab	2019-05-14	0	133	96.1	0.133	0.0961	14.4014
UP 11420	SME 055	F	A	Rectal swab	2019-05-14	0	124	91.8	0.124	0.0918	14.7142
UP 11421	SM 977	F	A	Rectal swab	2019-05-14	0	129	97	0.129	0.097	13.7103
UP 11422	SME 056	F	A	Rectal swab	2019-05-14	0	134	97.5	0.134	0.0975	14.096
UP 11431	SME 065	F	SA	Rectal swab	2019-05-14	0	108	80.3	0.108	0.0803	16.7491
UP 11432	SMD 741	F	SA	Rectal swab	2019-05-14	0	86	84.6	0.086	0.0846	12.0159
UP 11433	SMD ?	F	SA	Rectal swab	2019-05-14	0	96	88.4	0.096	0.0884	12.2848
UP 11434	SMA 157	F	A	Rectal swab	2019-05-14	0	119	99.1	0.119	0.0991	12.1171
UP 11435	SMD 892	F	SA	Rectal swab	2019-05-14	0	78	84.8	0.078	0.0848	10.8468
UP 11436	SMD 972	F	A	Rectal swab	2019-05-14	0	94	89.2	0.094	0.0892	11.814
UP 11448	SME 077	M	A	Rectal swab	2019-05-14	0	159	96.6	0.159	0.0966	17.039
UP 11449	SMD 715	M	SA	Rectal swab	2019-05-14	0	101	88.3	0.101	0.0883	12.9539
UP 11451	SME 079	M	SA	Rectal swab	2019-05-14	0	79	83.1	0.079	0.0831	11.44
UP 11452	SME 080	F		Rectal swab	2019-05-14	0	89	86.9	0.089	0.0869	11.7856
UP 11459	SMD 045	F	SA	Rectal swab	2019-05-14	0	96	87.4	0.096	0.0874	12.5675
UP 11460	SME 087	M	SA	Rectal swab	2019-05-14	0	100	88.8	0.1	0.0888	12.6816
UP 11461	SMD 635	F	SA	Rectal swab	2019-05-14	0	65	82.1	0.065	0.0821	9.64333
UP 11463	SMD 956	F	SA	Rectal swab	2019-05-14	0	76	84.2	0.076	0.0842	10.7199
UP 11464	SMD 953	F	SA	Rectal swab	2019-05-14	0	85	83.5	0.085	0.0835	12.1912
